# Supplementary material for: Population-based study of chlamydial and gonococcal infections among women in Shenzhen, China: Implications for programme planning
Source: PLoS One. 2018 May 1;13(5):e0196516. doi: 10.1371/journal.pone.0196516 (PMC5929501; doi:10.1371/journal.pone.0196516)
Supplement: S1 Data — (XLSX) [file pone.0196516.s001.xlsx]

## Sheet: data
Number	Sub-district	Age	CT	NG	Permanent register	Level of education	Marital status	Employment status	Monthly income	Ethnicity group	Number of pregnancies	Adverse pregnancy outcome	Contraception method	RT symptoms in recent 3 months
0001	SD1	34	Positive	Negative	No	High school	Married	Employed	4,000-8,000	Others	Two or more times	Yes	Others	Yes
0002	SD1	39	Negative	Negative	Yes	College or above	Married	Un-employed	More than 8,000	Han	Two or more times	No	Condom	No
0003	SD1	38	Negative	Negative	Yes	College or above	Married	Un-employed	4,000-8,000	Han	One time	No	Condom	No
0004	SD1	39	Negative	Negative	Yes	High school	Married	Employed	4,000-8,000	Han	One time	No	Condom	No
0005	SD1	51	Negative	Negative	Yes	High school	Married	Un-employed	Less than 4,000	Han	Two or more times	Yes	Others	Yes
0006	SD1	54	Negative	Negative	Yes	High school	Married	Un-employed	Less than 4,000	Han	Two or more times	No	Others	No
0007	SD1	36	Negative	Negative	Yes	College or above	Married	Employed	More than 8,000	Han	One time	No	Condom	No
0008	SD1	34	Negative	Negative	No	High school	Married	Un-employed	Less than 4,000	Han	Two or more times	Yes	Others	No
0009	SD1	46	Negative	Negative	Yes	College or above	Married	Employed	4,000-8,000	Han	Two or more times	Yes	Condom	No
0010	SD1	45	Negative	Negative	No	High school	Married	Employed	4,000-8,000	Han	Two or more times	No	Others	No
0011	SD1	38	Negative	Negative	Yes	High school	Married	Un-employed	4,000-8,000	Han	One time	No	Others	No
0012	SD1	33	Negative	Negative	Yes	College or above	Married	Un-employed	More than 8,000	Han	One time	No	Condom	No
0013	SD1	37	Negative	Negative	No	Secondary school or below	Married	Un-employed	Less than 4,000	Han	Two or more times	Yes	Condom	Yes
0014	SD1	48	Negative	Negative	No	Secondary school or below	Married	Employed	4,000-8,000	Han	Two or more times	No	Others	Yes
0015	SD1	47	Negative	Negative	Yes	College or above	Married	Employed	More than 8,000	Han	Two or more times	No	Others	No
0016	SD1	49	Negative	Negative	Yes	College or above	Married	Employed	4,000-8,000	Han	Two or more times	No	Condom	No
0017	SD1	32	Negative	Negative	Yes	College or above	Married	Employed	More than 8,000	Han	One time	No	Condom	Yes
0018	SD1	44	Positive	Negative	No	Secondary school or below	Married	Employed	Less than 4,000	Others	One time	Yes	Others	Yes
0019	SD1	33	Negative	Negative	Yes	College or above	Married	Employed	More than 8,000	Han	None	No	Others	No
0020	SD1	36	Negative	Negative	No	High school	Married	Employed	Less than 4,000	Han	Two or more times	Yes	Others	No
0021	SD1	39	Negative	Negative	Yes	College or above	Married	Employed	More than 8,000	Han	Two or more times	No	Condom	No
0022	SD1	37	Negative	Negative	No	College or above	Married	Employed	More than 8,000	Han	Two or more times	No	Condom	No
0023	SD1	30	Negative	Negative	Yes	High school	Married	Un-employed	4,000-8,000	Han	One time	No	Others	No
0024	SD1	49	Negative	Negative	Yes	High school	Married	Employed	Less than 4,000	Han	Two or more times	Yes	Others	Yes
0025	SD1	43	Negative	Negative	Yes	High school	Married	Employed	Less than 4,000	Han	One time	Yes	Others	No
0026	SD1	55	Positive	Negative	Yes	College or above	Married	Un-employed	Less than 4,000	Others	Two or more times	Yes	Others	No
0027	SD1	50	Negative	Negative	Yes	High school	Married	Employed	4,000-8,000	Han	Two or more times	No	Others	No
0028	SD1	55	Negative	Negative	No	High school	Married	Un-employed	4,000-8,000	Han	Two or more times	Yes	Others	No
0029	SD1	55	Negative	Negative	Yes	High school	Married	Un-employed	Less than 4,000	Han	Two or more times	No	Others	No
0030	SD1	49	Negative	Negative	No	Secondary school or below	Married	Employed	Less than 4,000	Han	One time	No	Others	Yes
0031	SD1	41	Negative	Negative	Yes	High school	Married	Employed	Less than 4,000	Han	One time	No	Condom	No
0032	SD1	34	Negative	Negative	Yes	College or above	Married	Employed	More than 8,000	Han	Two or more times	Yes	Condom	Yes
0033	SD1	52	Negative	Negative	Yes	College or above	Married	Employed	4,000-8,000	Han	Two or more times	No	Others	No
0034	SD1	46	Negative	Negative	Yes	College or above	Married	Employed	4,000-8,000	Han	Two or more times	No	Others	No
0035	SD1	45	Negative	Negative	Yes	High school	Married	Un-employed	Less than 4,000	Han	Two or more times	Yes	Others	No
0036	SD1	45	Negative	Negative	Yes	College or above	Married	Employed	4,000-8,000	Han	Two or more times	No	Others	No
0037	SD1	42	Negative	Negative	Yes	College or above	Married	Employed	More than 8,000	Others	Two or more times	No	Others	No
0038	SD1	53	Negative	Negative	No	Secondary school or below	Married	Un-employed	Less than 4,000	Han	Two or more times	Yes	Others	No
0039	SD1	46	Negative	Negative	No	Secondary school or below	Married	Employed	Less than 4,000	Han	Two or more times	Yes	Others	Yes
0040	SD1	48	Positive	Negative	Yes	College or above	Married	Un-employed	Less than 4,000	Others	One time	Yes	Others	No
0041	SD1	32	Negative	Negative	No	Secondary school or below	Married	Employed	Less than 4,000	Han	Two or more times	No	Others	No
0042	SD1	47	Negative	Negative	No	Secondary school or below	Married	Employed	Less than 4,000	Han	Two or more times	Yes	Others	Yes
0043	SD1	43	Negative	Negative	No	College or above	Married	Employed	Less than 4,000	Han	Two or more times	No	Condom	No
0044	SD1	43	Negative	Negative	No	Secondary school or below	Married	Employed	Less than 4,000	Han	Two or more times	No	Others	No
0045	SD1	51	Negative	Negative	No	High school	Married	Employed	Less than 4,000	Han	Two or more times	Yes	Others	No
0046	SD1	28	Negative	Negative	No	Secondary school or below	Married	Un-employed	4,000-8,000	Han	Two or more times	Yes	Condom	Yes
0047	SD1	48	Negative	Negative	Yes	High school	Married	Employed	Less than 4,000	Han	One time	No	Others	Yes
0048	SD1	27	Negative	Negative	No	Secondary school or below	Married	Employed	4,000-8,000	Han	One time	No	Condom	No
0049	SD1	31	Negative	Negative	Yes	High school	Married	Un-employed	4,000-8,000	Han	One time	No	Others	No
0050	SD1	42	Negative	Negative	Yes	College or above	Married	Employed	More than 8,000	Han	Two or more times	No	Condom	No
0051	SD1	38	Negative	Negative	Yes	College or above	Married	Employed	Less than 4,000	Han	One time	No	Condom	Yes
0052	SD1	29	Negative	Negative	No	Secondary school or below	Married	Employed	Less than 4,000	Han	One time	No	Others	Yes
0053	SD1	33	Negative	Negative	Yes	College or above	Married	Employed	4,000-8,000	Han	Two or more times	No	Condom	No
0054	SD1	40	Negative	Negative	Yes	College or above	Married	Employed	Less than 4,000	Han	Two or more times	No	Condom	No
0055	SD1	51	Negative	Negative	Yes	College or above	Married	Un-employed	4,000-8,000	Han	Two or more times	No	Others	No
0056	SD1	40	Negative	Negative	Yes	High school	Married	Un-employed	4,000-8,000	Han	One time	No	Others	No
0057	SD1	35	Negative	Negative	Yes	College or above	Married	Employed	More than 8,000	Han	None	No	Others	No
0058	SD1	50	Negative	Negative	Yes	College or above	Married	Employed	4,000-8,000	Han	Two or more times	No	Others	No
0059	SD1	53	Negative	Negative	No	Secondary school or below	Married	Un-employed	Less than 4,000	Han	Two or more times	Yes	Condom	No
0060	SD1	40	Negative	Negative	No	Secondary school or below	Married	Employed	Less than 4,000	Han	Two or more times	No	Others	Yes
0061	SD1	41	Negative	Negative	Yes	High school	Married	Employed	Less than 4,000	Han	One time	No	Others	No
0062	SD1	36	Negative	Negative	No	College or above	Married	Employed	4,000-8,000	Han	One time	No	Condom	Yes
0063	SD1	52	Negative	Negative	Yes	Secondary school or below	Married	Un-employed	Less than 4,000	Han	Two or more times	No	Others	No
0064	SD1	48	Negative	Negative	Yes	Secondary school or below	Married	Un-employed	Less than 4,000	Han	Two or more times	No	Others	No
0065	SD1	26	Negative	Negative	No	College or above	Married	Employed	Less than 4,000	Han	One time	Yes	Condom	No
0066	SD1	30	Negative	Negative	No	Secondary school or below	Married	Employed	Less than 4,000	Han	Two or more times	Yes	Condom	No
0067	SD1	43	Negative	Negative	No	High school	Married	Employed	Less than 4,000	Han	Two or more times	No	Condom	No
0068	SD1	43	Negative	Negative	No	Secondary school or below	Married	Employed	Less than 4,000	Han	Two or more times	No	Others	No
0069	SD1	40	Negative	Negative	Yes	High school	Married	Employed	Less than 4,000	Han	Two or more times	No	Others	No
0070	SD1	38	Negative	Negative	No	High school	Married	Employed	More than 8,000	Han	Two or more times	Yes	Others	No
0071	SD1	28	Negative	Negative	Yes	College or above	Married	Employed	Less than 4,000	Han	One time	No	Condom	No
0072	SD1	37	Negative	Negative	Yes	College or above	Married	Employed	4,000-8,000	Han	Two or more times	No	Condom	No
0073	SD1	28	Negative	Negative	No	High school	Married	Un-employed	4,000-8,000	Han	Two or more times	No	Condom	Yes
0074	SD1	35	Negative	Negative	No	High school	Married	Employed	Less than 4,000	Han	Two or more times	No	Condom	No
0075	SD1	39	Positive	Negative	Yes	High school	Married	Employed	Less than 4,000	Han	Two or more times	Yes	Others	No
0076	SD1	43	Positive	Negative	Yes	High school	Married	Employed	Less than 4,000	Han	Two or more times	Yes	Others	Yes
0077	SD1	40	Negative	Negative	No	Secondary school or below	Married	Employed	Less than 4,000	Han	Two or more times	Yes	Others	Yes
0078	SD1	38	Negative	Negative	No	Secondary school or below	Married	Un-employed	4,000-8,000	Han	Two or more times	No	Condom	Yes
0079	SD1	41	Negative	Negative	Yes	High school	Married	Employed	Less than 4,000	Han	Two or more times	Yes	Condom	Yes
0080	SD1	52	Negative	Negative	No	Secondary school or below	Married	Un-employed	Less than 4,000	Han	Two or more times	No	Others	No
0081	SD1	49	Negative	Negative	No	Secondary school or below	Married	Un-employed	Less than 4,000	Han	Two or more times	No	Others	No
0082	SD1	41	Negative	Negative	No	High school	Married	Employed	Less than 4,000	Han	Two or more times	No	Condom	No
0083	SD1	32	Negative	Negative	No	Secondary school or below	Married	Employed	4,000-8,000	Han	Two or more times	Yes	Others	No
0084	SD1	37	Negative	Negative	No	High school	Married	Employed	4,000-8,000	Han	Two or more times	Yes	Others	Yes
0085	SD1	36	Negative	Negative	Yes	College or above	Married	Employed	4,000-8,000	Han	One time	No	Others	Yes
0086	SD1	46	Negative	Negative	No	Secondary school or below	Married	Employed	Less than 4,000	Han	Two or more times	No	Others	No
0087	SD1	45	Negative	Negative	No	Secondary school or below	Married	Employed	4,000-8,000	Han	Two or more times	No	Others	No
0088	SD1	37	Negative	Negative	No	College or above	Married	Employed	4,000-8,000	Han	Two or more times	No	Others	Yes
0089	SD1	26	Negative	Negative	No	College or above	Married	Employed	4,000-8,000	Han	One time	No	Condom	No
0090	SD1	53	Negative	Negative	Yes	High school	Married	Un-employed	Less than 4,000	Han	Two or more times	No	Others	No
0091	SD1	48	Negative	Negative	No	High school	Married	Employed	Less than 4,000	Han	Two or more times	No	Others	No
0092	SD1	42	Negative	Negative	Yes	High school	Married	Un-employed	4,000-8,000	Han	One time	No	Others	No
0093	SD1	43	Positive	Negative	No	High school	Married	Employed	4,000-8,000	Han	Two or more times	Yes	Others	No
0094	SD1	46	Negative	Negative	No	High school	Married	Employed	4,000-8,000	Han	Two or more times	No	Others	No
0095	SD1	53	Negative	Negative	Yes	Secondary school or below	Married	Un-employed	Less than 4,000	Han	One time	No	Others	No
0096	SD1	37	Negative	Negative	No	Secondary school or below	Married	Employed	Less than 4,000	Han	Two or more times	No	Condom	No
0097	SD1	41	Negative	Negative	Yes	High school	Married	Employed	Less than 4,000	Han	Two or more times	No	Others	No
0098	SD1	41	Negative	Negative	No	Secondary school or below	Married	Employed	Less than 4,000	Others	One time	No	Others	No
0099	SD1	40	Negative	Negative	No	Secondary school or below	Married	Employed	Less than 4,000	Han	Two or more times	No	Condom	No
0100	SD1	26	Negative	Negative	No	High school	Married	Employed	Less than 4,000	Han	Two or more times	No	Condom	Yes
0101	SD1	41	Negative	Negative	No	Secondary school or below	Married	Un-employed	Less than 4,000	Han	Two or more times	No	Others	No
0102	SD1	33	Negative	Negative	No	Secondary school or below	Married	Employed	Less than 4,000	Han	Two or more times	No	Others	No
0103	SD1	42	Negative	Negative	No	High school	Married	Employed	Less than 4,000	Han	Two or more times	Yes	Condom	Yes
0104	SD1	34	Negative	Negative	No	Secondary school or below	Married	Employed	4,000-8,000	Others	Two or more times	Yes	Others	Yes
0105	SD1	39	Negative	Negative	Yes	College or above	Married	Employed	Less than 4,000	Han	One time	No	Condom	No
0106	SD1	34	Negative	Negative	Yes	College or above	Married	Employed	4,000-8,000	Han	One time	No	Condom	No
0107	SD1	36	Negative	Negative	No	Secondary school or below	Married	Employed	Less than 4,000	Han	Two or more times	No	Others	No
0108	SD1	35	Negative	Negative	No	Secondary school or below	Married	Employed	Less than 4,000	Han	Two or more times	No	Others	No
0109	SD1	31	Negative	Negative	No	Secondary school or below	Married	Employed	4,000-8,000	Han	Two or more times	No	Others	No
0110	SD1	43	Negative	Negative	No	Secondary school or below	Married	Employed	4,000-8,000	Han	Two or more times	No	Others	No
0111	SD1	53	Negative	Negative	No	Secondary school or below	Married	Employed	Less than 4,000	Han	Two or more times	No	Others	No
0112	SD1	31	Negative	Negative	No	Secondary school or below	Married	Employed	Less than 4,000	Han	Two or more times	No	Others	No
0113	SD1	31	Negative	Negative	No	High school	Married	Employed	4,000-8,000	Han	One time	No	Condom	No
0114	SD1	41	Negative	Negative	No	Secondary school or below	Married	Employed	Less than 4,000	Han	Two or more times	Yes	Others	No
0115	SD1	44	Negative	Negative	No	High school	Married	Employed	Less than 4,000	Han	Two or more times	Yes	Condom	No
0116	SD1	40	Negative	Negative	Yes	College or above	Married	Employed	4,000-8,000	Han	Two or more times	Yes	Others	No
0117	SD1	45	Negative	Negative	No	Secondary school or below	Married	Employed	Less than 4,000	Han	Two or more times	Yes	Others	No
0118	SD1	43	Positive	Negative	Yes	College or above	Married	Employed	Less than 4,000	Han	Two or more times	Yes	Condom	No
0119	SD1	45	Negative	Negative	Yes	High school	Married	Employed	Less than 4,000	Han	Two or more times	Yes	Others	No
0120	SD1	33	Negative	Negative	Yes	High school	Married	Employed	Less than 4,000	Han	Two or more times	No	Condom	No
0121	SD1	28	Negative	Negative	Yes	College or above	Married	Employed	4,000-8,000	Han	One time	No	Condom	No
0122	SD1	39	Negative	Negative	No	High school	Married	Un-employed	Less than 4,000	Han	Two or more times	No	Condom	No
0123	SD1	42	Negative	Negative	No	High school	Married	Employed	Less than 4,000	Han	Two or more times	Yes	Condom	No
0124	SD1	39	Positive	Negative	No	High school	Married	Employed	Less than 4,000	Han	Two or more times	Yes	Condom	No
0125	SD1	38	Negative	Negative	No	Secondary school or below	Married	Employed	Less than 4,000	Han	Two or more times	No	Others	No
0126	SD1	38	Negative	Negative	No	College or above	Married	Un-employed	Less than 4,000	Han	Two or more times	No	Condom	Yes
0127	SD1	34	Negative	Negative	No	College or above	Married	Employed	4,000-8,000	Han	Two or more times	No	Condom	No
0128	SD1	39	Negative	Negative	Yes	College or above	Married	Employed	4,000-8,000	Han	Two or more times	Yes	Condom	No
0129	SD1	32	Negative	Negative	No	Secondary school or below	Married	Un-employed	Less than 4,000	Han	Two or more times	No	Condom	Yes
0130	SD1	34	Negative	Negative	No	Secondary school or below	Married	Employed	4,000-8,000	Han	Two or more times	No	Condom	Yes
0131	SD1	36	Negative	Negative	No	High school	Married	Un-employed	4,000-8,000	Others	Two or more times	Yes	Others	No
0132	SD1	37	Negative	Negative	Yes	Secondary school or below	Married	Employed	4,000-8,000	Han	Two or more times	Yes	Condom	No
0133	SD1	46	Negative	Negative	No	High school	Married	Employed	Less than 4,000	Han	Two or more times	No	Others	Yes
0134	SD1	35	Negative	Negative	No	Secondary school or below	Married	Employed	Less than 4,000	Han	Two or more times	No	Others	Yes
0135	SD1	44	Negative	Negative	No	Secondary school or below	Married	Employed	Less than 4,000	Han	Two or more times	No	Others	No
0136	SD1	45	Negative	Negative	No	High school	Married	Employed	Less than 4,000	Han	Two or more times	No	Condom	No
0137	SD1	39	Negative	Negative	Yes	College or above	Married	Employed	Less than 4,000	Han	Two or more times	No	Condom	No
0138	SD1	44	Positive	Negative	Yes	High school	Married	Employed	Less than 4,000	Han	Two or more times	Yes	Others	No
0139	SD1	36	Negative	Negative	Yes	College or above	Married	Employed	4,000-8,000	Han	Two or more times	No	Condom	Yes
0140	SD1	34	Negative	Negative	No	Secondary school or below	Married	Employed	Less than 4,000	Han	Two or more times	No	Others	No
0141	SD1	46	Negative	Negative	No	Secondary school or below	Married	Employed	Less than 4,000	Han	Two or more times	No	Condom	No
0142	SD1	48	Positive	Negative	No	Secondary school or below	Married	Employed	Less than 4,000	Han	Two or more times	Yes	Others	No
0143	SD1	37	Negative	Negative	Yes	High school	Married	Un-employed	4,000-8,000	Han	One time	No	Others	No
0144	SD1	40	Negative	Negative	Yes	High school	Married	Un-employed	4,000-8,000	Han	One time	No	Others	No
0145	SD1	54	Negative	Negative	Yes	High school	Married	Un-employed	4,000-8,000	Han	One time	No	Others	No
0146	SD1	44	Negative	Negative	No	Secondary school or below	Married	Employed	Less than 4,000	Han	Two or more times	No	Others	No
0147	SD1	53	Negative	Negative	No	High school	Married	Employed	Less than 4,000	Han	Two or more times	No	Others	No
0148	SD1	42	Negative	Negative	Yes	High school	Married	Un-employed	4,000-8,000	Han	One time	No	Others	No
0149	SD1	45	Negative	Negative	Yes	High school	Married	Un-employed	4,000-8,000	Han	One time	No	Others	No
0150	SD1	39	Negative	Negative	Yes	High school	Married	Un-employed	4,000-8,000	Han	One time	No	Others	No
0151	SD1	50	Negative	Negative	No	Secondary school or below	Married	Un-employed	Less than 4,000	Han	Two or more times	No	Others	No
0152	SD1	47	Negative	Negative	No	Secondary school or below	Married	Employed	Less than 4,000	Han	Two or more times	Yes	Others	No
0153	SD1	38	Negative	Negative	No	Secondary school or below	Married	Un-employed	Less than 4,000	Han	Two or more times	Yes	Condom	Yes
0154	SD1	39	Negative	Negative	Yes	High school	Married	Un-employed	4,000-8,000	Han	One time	No	Others	No
0155	SD1	42	Positive	Negative	No	Secondary school or below	Married	Employed	Less than 4,000	Han	Two or more times	Yes	Others	No
0156	SD1	44	Negative	Negative	No	Secondary school or below	Married	Un-employed	Less than 4,000	Han	Two or more times	No	Others	No
0157	SD1	37	Negative	Negative	No	Secondary school or below	Married	Un-employed	Less than 4,000	Han	Two or more times	No	Condom	No
0158	SD1	45	Negative	Negative	Yes	High school	Married	Un-employed	4,000-8,000	Han	One time	No	Others	No
0159	SD1	59	Negative	Negative	Yes	High school	Married	Un-employed	4,000-8,000	Han	One time	No	Others	No
0160	SD1	35	Negative	Negative	No	Secondary school or below	Married	Employed	Less than 4,000	Han	Two or more times	No	Condom	Yes
0161	SD1	42	Negative	Negative	No	Secondary school or below	Married	Employed	Less than 4,000	Han	Two or more times	Yes	Condom	Yes
0162	SD1	48	Negative	Negative	No	Secondary school or below	Married	Un-employed	Less than 4,000	Han	Two or more times	Yes	Others	Yes
0163	SD1	37	Negative	Negative	No	Secondary school or below	Married	Employed	Less than 4,000	Han	Two or more times	Yes	Others	Yes
0164	SD1	37	Negative	Negative	No	High school	Married	Employed	Less than 4,000	Han	Two or more times	Yes	Condom	Yes
0165	SD1	25	Negative	Negative	No	College or above	Married	Employed	Less than 4,000	Han	One time	No	Others	No
0166	SD1	27	Negative	Negative	No	High school	Married	Employed	Less than 4,000	Han	Two or more times	No	Others	No
0167	SD1	45	Negative	Negative	No	Secondary school or below	Married	Employed	Less than 4,000	Han	Two or more times	Yes	Condom	No
0168	SD1	49	Negative	Negative	No	Secondary school or below	Married	Employed	Less than 4,000	Han	Two or more times	Yes	Others	Yes
0169	SD1	44	Negative	Negative	Yes	College or above	Married	Employed	Less than 4,000	Han	Two or more times	No	Condom	No
0170	SD1	35	Negative	Negative	No	Secondary school or below	Married	Employed	Less than 4,000	Han	Two or more times	Yes	Condom	No
0171	SD1	41	Negative	Negative	Yes	Secondary school or below	Married	Employed	Less than 4,000	Han	Two or more times	No	Others	Yes
0172	SD1	46	Negative	Negative	Yes	Secondary school or below	Married	Employed	Less than 4,000	Han	Two or more times	Yes	Others	Yes
0173	SD1	31	Negative	Negative	No	High school	Married	Employed	4,000-8,000	Han	Two or more times	Yes	Others	Yes
0174	SD1	48	Negative	Negative	No	Secondary school or below	Married	Employed	Less than 4,000	Han	Two or more times	Yes	Others	No
0175	SD1	41	Negative	Negative	No	Secondary school or below	Married	Employed	Less than 4,000	Han	Two or more times	Yes	Others	No
0176	SD1	35	Negative	Negative	No	Secondary school or below	Married	Employed	Less than 4,000	Han	Two or more times	Yes	Condom	No
0177	SD1	46	Negative	Negative	No	College or above	Married	Employed	Less than 4,000	Han	One time	No	Condom	No
0178	SD1	40	Negative	Negative	No	College or above	Married	Employed	More than 8,000	Han	Two or more times	Yes	Condom	Yes
0179	SD1	34	Negative	Negative	No	High school	Married	Employed	4,000-8,000	Han	Two or more times	No	Condom	No
0180	SD1	27	Negative	Negative	No	College or above	Single	Employed	4,000-8,000	Han	None	No	Others	No
0181	SD1	47	Negative	Negative	Yes	College or above	Married	Employed	Less than 4,000	Han	Two or more times	Yes	Others	Yes
0182	SD1	44	Negative	Negative	No	High school	Married	Employed	Less than 4,000	Han	Two or more times	Yes	Others	No
0183	SD1	40	Negative	Negative	Yes	College or above	Married	Employed	4,000-8,000	Han	Two or more times	Yes	Condom	No
0184	SD1	40	Negative	Negative	Yes	College or above	Married	Employed	More than 8,000	Han	Two or more times	Yes	Condom	No
0185	SD1	39	Negative	Negative	No	High school	Married	Employed	Less than 4,000	Han	One time	No	Condom	No
0186	SD1	41	Negative	Negative	No	College or above	Married	Employed	4,000-8,000	Han	Two or more times	No	Condom	No
0187	SD1	38	Negative	Negative	No	High school	Married	Employed	Less than 4,000	Han	Two or more times	No	Condom	No
0188	SD1	45	Negative	Negative	No	High school	Married	Employed	Less than 4,000	Han	Two or more times	No	Others	No
0189	SD1	40	Negative	Negative	No	Secondary school or below	Married	Employed	Less than 4,000	Han	Two or more times	No	Others	No
0190	SD1	45	Negative	Negative	Yes	College or above	Married	Employed	Less than 4,000	Han	Two or more times	No	Others	Yes
0191	SD1	54	Negative	Negative	No	High school	Married	Employed	Less than 4,000	Han	Two or more times	No	Others	No
0192	SD1	33	Negative	Negative	No	Secondary school or below	Married	Employed	Less than 4,000	Han	One time	No	Others	Yes
0193	SD1	52	Negative	Negative	No	Secondary school or below	Married	Employed	Less than 4,000	Han	Two or more times	No	Others	Yes
0194	SD1	28	Negative	Negative	No	High school	Single	Employed	Less than 4,000	Others	None	No	Others	Yes
0195	SD1	43	Negative	Negative	No	Secondary school or below	Married	Employed	Less than 4,000	Han	Two or more times	Yes	Others	No
0196	SD1	26	Negative	Negative	No	College or above	Married	Employed	4,000-8,000	Han	Two or more times	No	Condom	No
0197	SD1	53	Negative	Negative	Yes	High school	Married	Employed	Less than 4,000	Han	None	No	Others	No
0198	SD1	48	Negative	Negative	No	Secondary school or below	Married	Employed	Less than 4,000	Han	One time	No	Others	No
0199	SD1	40	Negative	Negative	Yes	High school	Married	Employed	4,000-8,000	Han	Two or more times	No	Others	No
0200	SD1	40	Negative	Negative	No	Secondary school or below	Married	Employed	Less than 4,000	Han	Two or more times	Yes	Others	Yes
0201	SD1	33	Negative	Negative	No	Secondary school or below	Married	Employed	Less than 4,000	Han	Two or more times	No	Others	No
0202	SD1	43	Negative	Negative	No	Secondary school or below	Married	Employed	Less than 4,000	Others	Two or more times	No	Condom	Yes
0203	SD1	42	Negative	Negative	No	Secondary school or below	Married	Employed	Less than 4,000	Others	Two or more times	Yes	Condom	No
0204	SD1	30	Negative	Negative	No	Secondary school or below	Married	Employed	Less than 4,000	Others	Two or more times	No	Others	No
0205	SD1	53	Negative	Negative	No	High school	Married	Employed	Less than 4,000	Han	Two or more times	No	Others	Yes
0206	SD1	41	Negative	Negative	No	Secondary school or below	Married	Employed	Less than 4,000	Han	Two or more times	No	Others	Yes
0207	SD1	30	Negative	Negative	No	High school	Married	Employed	Less than 4,000	Han	Two or more times	Yes	Condom	No
0208	SD1	41	Negative	Negative	No	Secondary school or below	Married	Employed	Less than 4,000	Han	Two or more times	No	Others	Yes
0209	SD1	42	Negative	Negative	No	High school	Married	Un-employed	4,000-8,000	Han	Two or more times	No	Others	Yes
0210	SD1	31	Negative	Negative	No	College or above	Married	Un-employed	More than 8,000	Han	One time	No	Others	Yes
0211	SD1	36	Negative	Negative	Yes	High school	Married	Employed	More than 8,000	Han	Two or more times	No	Others	No
0212	SD1	43	Negative	Negative	No	Secondary school or below	Married	Employed	Less than 4,000	Han	Two or more times	No	Others	No
0213	SD1	31	Negative	Negative	No	College or above	Married	Employed	4,000-8,000	Han	Two or more times	No	Condom	No
0214	SD1	52	Negative	Negative	Yes	High school	Married	Un-employed	4,000-8,000	Han	One time	No	Others	No
0215	SD1	47	Negative	Negative	No	Secondary school or below	Married	Un-employed	Less than 4,000	Han	Two or more times	Yes	Others	No
0216	SD1	43	Negative	Negative	Yes	Secondary school or below	Married	Employed	Less than 4,000	Han	Two or more times	No	Others	No
0217	SD1	42	Negative	Negative	No	Secondary school or below	Married	Un-employed	Less than 4,000	Han	Two or more times	No	Others	Yes
0218	SD1	30	Positive	Negative	Yes	Secondary school or below	Married	Employed	Less than 4,000	Han	One time	Yes	Others	No
0219	SD1	38	Negative	Negative	No	High school	Married	Employed	Less than 4,000	Han	Two or more times	Yes	Condom	Yes
0220	SD1	42	Negative	Negative	Yes	College or above	Married	Un-employed	Less than 4,000	Han	Two or more times	Yes	Others	Yes
0221	SD1	38	Negative	Negative	No	Secondary school or below	Married	Employed	Less than 4,000	Han	Two or more times	No	Others	No
0222	SD1	39	Negative	Negative	No	Secondary school or below	Married	Un-employed	Less than 4,000	Han	Two or more times	Yes	Others	Yes
0223	SD1	38	Negative	Negative	No	High school	Married	Un-employed	Less than 4,000	Han	Two or more times	Yes	Others	No
0224	SD1	28	Negative	Negative	Yes	College or above	Married	Employed	4,000-8,000	Han	None	No	Others	Yes
0225	SD1	40	Negative	Negative	Yes	College or above	Married	Employed	Less than 4,000	Han	Two or more times	No	Others	No
0226	SD1	48	Negative	Negative	No	Secondary school or below	Married	Employed	Less than 4,000	Han	Two or more times	No	Others	No
0227	SD1	33	Negative	Negative	No	High school	Married	Employed	Less than 4,000	Han	Two or more times	No	Others	No
0228	SD1	47	Negative	Negative	No	Secondary school or below	Married	Employed	4,000-8,000	Han	One time	No	Condom	No
0229	SD1	31	Negative	Negative	No	Secondary school or below	Married	Employed	4,000-8,000	Han	Two or more times	No	Condom	No
0230	SD1	39	Negative	Negative	No	College or above	Married	Employed	4,000-8,000	Han	Two or more times	No	Condom	No
0231	SD1	36	Positive	Negative	Yes	High school	Married	Employed	4,000-8,000	Han	Two or more times	Yes	Condom	No
0232	SD1	46	Negative	Negative	Yes	High school	Married	Employed	Less than 4,000	Han	Two or more times	No	Condom	No
0233	SD1	37	Negative	Negative	No	High school	Married	Employed	4,000-8,000	Han	Two or more times	No	Others	No
0234	SD1	41	Negative	Negative	Yes	College or above	Married	Employed	More than 8,000	Han	One time	No	Condom	No
0235	SD1	48	Negative	Negative	Yes	High school	Married	Employed	Less than 4,000	Han	One time	No	Others	Yes
0236	SD1	47	Negative	Negative	No	Secondary school or below	Married	Employed	Less than 4,000	Han	Two or more times	No	Others	No
0237	SD1	42	Negative	Negative	No	Secondary school or below	Married	Employed	Less than 4,000	Han	Two or more times	No	Others	No
0238	SD1	43	Negative	Negative	No	Secondary school or below	Married	Employed	Less than 4,000	Han	Two or more times	No	Others	No
0239	SD1	32	Negative	Negative	No	High school	Married	Employed	Less than 4,000	Han	Two or more times	No	Others	Yes
0240	SD1	50	Positive	Negative	Yes	High school	Married	Employed	Less than 4,000	Han	Two or more times	Yes	Others	Yes
0241	SD1	47	Negative	Negative	Yes	High school	Married	Un-employed	4,000-8,000	Han	One time	No	Others	No
0242	SD1	34	Negative	Negative	No	Secondary school or below	Married	Employed	Less than 4,000	Han	Two or more times	No	Others	No
0243	SD1	48	Negative	Negative	No	Secondary school or below	Married	Employed	Less than 4,000	Others	Two or more times	No	Others	No
0244	SD1	40	Negative	Negative	No	Secondary school or below	Married	Employed	Less than 4,000	Han	Two or more times	No	Condom	No
0245	SD1	28	Negative	Negative	No	College or above	Married	Employed	4,000-8,000	Others	One time	No	Others	Yes
0246	SD1	38	Negative	Negative	No	High school	Married	Employed	Less than 4,000	Han	Two or more times	No	Condom	No
0247	SD1	42	Negative	Negative	Yes	High school	Married	Employed	Less than 4,000	Han	One time	No	Condom	No
0248	SD1	28	Negative	Negative	No	High school	Married	Employed	Less than 4,000	Han	Two or more times	Yes	Others	No
0249	SD1	37	Negative	Negative	No	High school	Married	Employed	4,000-8,000	Han	Two or more times	No	Others	Yes
0250	SD1	36	Negative	Negative	No	High school	Married	Employed	Less than 4,000	Han	Two or more times	No	Condom	No
0251	SD1	46	Negative	Negative	Yes	Secondary school or below	Married	Employed	Less than 4,000	Han	Two or more times	No	Condom	No
0252	SD1	37	Negative	Negative	No	Secondary school or below	Married	Employed	More than 8,000	Han	Two or more times	Yes	Condom	Yes
0253	SD1	39	Negative	Negative	No	Secondary school or below	Married	Employed	4,000-8,000	Han	Two or more times	No	Others	No
0254	SD1	48	Positive	Negative	No	Secondary school or below	Married	Employed	Less than 4,000	Han	Two or more times	Yes	Others	No
0255	SD1	48	Negative	Negative	No	High school	Married	Employed	Less than 4,000	Han	Two or more times	No	Others	No
0256	SD1	41	Negative	Negative	Yes	High school	Married	Un-employed	4,000-8,000	Han	One time	No	Others	No
0257	SD1	47	Negative	Negative	Yes	High school	Married	Un-employed	4,000-8,000	Han	One time	No	Others	No
0258	SD1	36	Negative	Negative	Yes	High school	Married	Un-employed	4,000-8,000	Han	One time	No	Others	No
0259	SD1	28	Negative	Negative	Yes	High school	Married	Un-employed	4,000-8,000	Han	One time	No	Others	No
0260	SD1	41	Negative	Negative	Yes	High school	Married	Un-employed	4,000-8,000	Han	One time	No	Others	No
0261	SD1	53	Negative	Negative	Yes	High school	Married	Un-employed	4,000-8,000	Han	One time	No	Others	No
0262	SD1	45	Negative	Negative	Yes	High school	Married	Un-employed	4,000-8,000	Han	One time	No	Others	No
0263	SD1	31	Negative	Negative	No	High school	Married	Employed	Less than 4,000	Han	Two or more times	Yes	Condom	Yes
0264	SD1	48	Negative	Negative	Yes	High school	Married	Un-employed	4,000-8,000	Han	One time	No	Others	No
0265	SD1	43	Negative	Negative	Yes	High school	Married	Un-employed	4,000-8,000	Han	One time	No	Others	No
0266	SD1	38	Negative	Negative	Yes	High school	Married	Un-employed	4,000-8,000	Han	One time	No	Others	No
0267	SD1	41	Negative	Negative	Yes	High school	Married	Un-employed	4,000-8,000	Han	One time	No	Others	No
0268	SD1	46	Positive	Negative	Yes	High school	Married	Un-employed	4,000-8,000	Han	One time	Yes	Others	No
0269	SD1	53	Negative	Negative	Yes	High school	Married	Un-employed	4,000-8,000	Han	One time	No	Others	No
0270	SD1	30	Negative	Negative	Yes	High school	Married	Un-employed	4,000-8,000	Han	One time	No	Others	No
0271	SD1	27	Negative	Negative	Yes	High school	Married	Un-employed	4,000-8,000	Han	One time	No	Others	No
0272	SD1	52	Negative	Negative	Yes	High school	Married	Un-employed	4,000-8,000	Han	One time	No	Others	No
0273	SD1	50	Negative	Negative	Yes	High school	Married	Un-employed	4,000-8,000	Han	One time	No	Others	No
0274	SD1	50	Negative	Negative	Yes	High school	Married	Un-employed	4,000-8,000	Han	One time	No	Others	No
0275	SD1	31	Negative	Negative	Yes	High school	Married	Un-employed	4,000-8,000	Han	One time	No	Others	No
0276	SD1	27	Negative	Negative	Yes	High school	Married	Un-employed	4,000-8,000	Han	One time	No	Others	No
0277	SD1	37	Negative	Negative	Yes	High school	Married	Un-employed	4,000-8,000	Han	One time	No	Others	No
0278	SD1	32	Negative	Negative	Yes	High school	Married	Un-employed	4,000-8,000	Han	One time	No	Others	No
0279	SD1	38	Negative	Negative	Yes	High school	Married	Un-employed	4,000-8,000	Han	One time	No	Others	No
0280	SD1	33	Negative	Negative	Yes	High school	Married	Un-employed	4,000-8,000	Han	One time	No	Others	No
0281	SD1	34	Negative	Negative	Yes	High school	Married	Un-employed	4,000-8,000	Han	One time	No	Others	No
0282	SD1	52	Negative	Negative	Yes	High school	Married	Un-employed	4,000-8,000	Han	One time	No	Others	No
0283	SD1	27	Negative	Negative	No	High school	Married	Employed	Less than 4,000	Han	Two or more times	No	Condom	Yes
0284	SD1	35	Negative	Negative	No	Secondary school or below	Married	Employed	Less than 4,000	Han	Two or more times	Yes	Others	Yes
0285	SD1	47	Negative	Negative	No	Secondary school or below	Married	Employed	4,000-8,000	Han	Two or more times	No	Others	No
0286	SD1	33	Negative	Negative	No	High school	Married	Employed	4,000-8,000	Han	Two or more times	No	Others	No
0287	SD1	39	Negative	Negative	No	College or above	Married	Un-employed	Less than 4,000	Han	Two or more times	Yes	Others	No
0288	SD1	27	Negative	Negative	No	Secondary school or below	Married	Employed	Less than 4,000	Han	Two or more times	Yes	Others	Yes
0289	SD1	36	Negative	Negative	Yes	Secondary school or below	Married	Un-employed	Less than 4,000	Han	Two or more times	Yes	Others	Yes
0290	SD1	50	Negative	Negative	No	High school	Married	Employed	More than 8,000	Han	Two or more times	No	Others	No
0291	SD1	43	Negative	Negative	No	High school	Married	Employed	Less than 4,000	Han	Two or more times	No	Others	No
0292	SD1	44	Negative	Negative	No	Secondary school or below	Married	Employed	Less than 4,000	Han	Two or more times	No	Condom	No
0293	SD1	30	Negative	Negative	No	Secondary school or below	Married	Employed	Less than 4,000	Han	Two or more times	No	Condom	No
0294	SD1	35	Negative	Negative	No	Secondary school or below	Married	Employed	Less than 4,000	Han	Two or more times	No	Others	No
0295	SD1	37	Negative	Negative	No	Secondary school or below	Married	Employed	Less than 4,000	Han	Two or more times	No	Others	No
0296	SD1	37	Negative	Negative	No	Secondary school or below	Married	Employed	4,000-8,000	Han	Two or more times	No	Others	No
0297	SD1	43	Negative	Negative	No	Secondary school or below	Married	Employed	Less than 4,000	Han	Two or more times	No	Others	No
0298	SD1	45	Negative	Negative	Yes	High school	Married	Employed	4,000-8,000	Han	Two or more times	No	Condom	No
0299	SD1	31	Negative	Negative	No	Secondary school or below	Married	Employed	Less than 4,000	Han	Two or more times	No	Condom	Yes
0300	SD1	36	Negative	Negative	Yes	College or above	Married	Employed	4,000-8,000	Han	Two or more times	No	Condom	No
0301	SD1	42	Negative	Negative	No	Secondary school or below	Married	Employed	4,000-8,000	Han	Two or more times	No	Others	Yes
0302	SD1	25	Negative	Negative	No	College or above	Single	Employed	Less than 4,000	Han	None	No	Others	No
0303	SD1	28	Negative	Negative	No	Secondary school or below	Married	Employed	Less than 4,000	Han	None	No	Others	No
0304	SD1	32	Positive	Negative	No	Secondary school or below	Married	Employed	4,000-8,000	Han	Two or more times	Yes	Others	No
0305	SD1	50	Negative	Negative	No	Secondary school or below	Married	Employed	Less than 4,000	Han	Two or more times	No	Others	No
0306	SD1	44	Negative	Negative	No	Secondary school or below	Married	Employed	Less than 4,000	Han	One time	No	Others	Yes
0307	SD1	23	Negative	Negative	No	High school	Married	Employed	Less than 4,000	Han	Two or more times	No	Others	No
0308	SD1	37	Negative	Negative	No	High school	Married	Employed	Less than 4,000	Han	Two or more times	No	Others	No
0309	SD1	41	Negative	Negative	No	Secondary school or below	Married	Employed	4,000-8,000	Han	Two or more times	Yes	Condom	No
0310	SD1	34	Negative	Negative	No	Secondary school or below	Married	Employed	Less than 4,000	Han	Two or more times	Yes	Others	Yes
0311	SD1	40	Negative	Negative	Yes	High school	Married	Un-employed	4,000-8,000	Han	One time	No	Others	No
0312	SD1	41	Negative	Negative	Yes	College or above	Married	Employed	4,000-8,000	Han	Two or more times	No	Condom	Yes
0313	SD1	25	Positive	Negative	No	High school	Married	Employed	4,000-8,000	Han	Two or more times	Yes	Condom	No
0314	SD1	48	Negative	Negative	No	Secondary school or below	Married	Un-employed	4,000-8,000	Han	Two or more times	No	Others	No
0315	SD1	35	Negative	Negative	No	High school	Married	Employed	Less than 4,000	Han	Two or more times	No	Others	No
0316	SD1	50	Negative	Negative	No	Secondary school or below	Married	Employed	Less than 4,000	Han	Two or more times	No	Others	No
0317	SD1	42	Negative	Negative	No	Secondary school or below	Married	Employed	Less than 4,000	Han	Two or more times	No	Others	No
0318	SD1	45	Negative	Negative	Yes	Secondary school or below	Married	Employed	Less than 4,000	Han	Two or more times	No	Others	No
0319	SD1	46	Negative	Negative	No	Secondary school or below	Married	Employed	Less than 4,000	Han	Two or more times	Yes	Others	Yes
0320	SD1	38	Negative	Negative	No	Secondary school or below	Married	Employed	Less than 4,000	Han	Two or more times	No	Others	No
0321	SD1	40	Negative	Negative	No	High school	Married	Employed	Less than 4,000	Han	Two or more times	No	Others	No
0322	SD1	27	Negative	Negative	No	High school	Married	Employed	4,000-8,000	Han	One time	No	Condom	Yes
0323	SD1	50	Negative	Negative	Yes	Secondary school or below	Married	Employed	Less than 4,000	Han	Two or more times	No	Others	No
0324	SD1	45	Negative	Negative	Yes	College or above	Married	Employed	Less than 4,000	Han	One time	No	Condom	No
0325	SD1	31	Negative	Negative	No	Secondary school or below	Married	Employed	4,000-8,000	Han	Two or more times	Yes	Others	No
0326	SD1	38	Negative	Negative	No	Secondary school or below	Married	Employed	4,000-8,000	Han	Two or more times	No	Condom	No
0327	SD1	56	Negative	Negative	No	Secondary school or below	Married	Employed	4,000-8,000	Han	Two or more times	No	Others	No
0328	SD1	31	Negative	Negative	No	Secondary school or below	Married	Employed	Less than 4,000	Han	Two or more times	No	Condom	No
0329	SD1	32	Negative	Negative	No	High school	Married	Employed	4,000-8,000	Han	Two or more times	No	Others	No
0330	SD1	35	Negative	Negative	Yes	College or above	Married	Employed	More than 8,000	Han	Two or more times	No	Others	No
0331	SD1	43	Negative	Negative	Yes	High school	Married	Employed	4,000-8,000	Han	Two or more times	Yes	Condom	Yes
0332	SD1	35	Negative	Negative	No	College or above	Married	Employed	Less than 4,000	Han	Two or more times	No	Condom	No
0333	SD1	37	Negative	Negative	No	High school	Married	Employed	Less than 4,000	Han	One time	Yes	Condom	No
0334	SD1	41	Negative	Negative	No	High school	Married	Employed	Less than 4,000	Han	One time	No	Others	Yes
0335	SD1	45	Negative	Negative	Yes	High school	Married	Employed	Less than 4,000	Han	One time	Yes	Others	No
0336	SD1	56	Negative	Negative	Yes	Secondary school or below	Married	Employed	Less than 4,000	Han	Two or more times	Yes	Others	No
0337	SD1	33	Negative	Negative	Yes	College or above	Married	Employed	Less than 4,000	Han	None	No	Others	No
0338	SD1	37	Negative	Negative	No	Secondary school or below	Married	Employed	Less than 4,000	Han	Two or more times	No	Condom	Yes
0339	SD1	35	Negative	Negative	No	College or above	Married	Employed	More than 8,000	Han	Two or more times	Yes	Others	No
0340	SD1	45	Negative	Negative	Yes	College or above	Married	Employed	4,000-8,000	Others	One time	Yes	Others	Yes
0341	SD1	32	Negative	Negative	No	College or above	Married	Employed	Less than 4,000	Han	Two or more times	No	Condom	No
0342	SD1	36	Negative	Negative	No	High school	Married	Employed	4,000-8,000	Han	Two or more times	No	Others	Yes
0343	SD1	36	Negative	Negative	No	Secondary school or below	Married	Un-employed	Less than 4,000	Han	Two or more times	No	Condom	No
0344	SD1	34	Negative	Negative	No	College or above	Married	Un-employed	Less than 4,000	Han	One time	No	Others	Yes
0345	SD1	33	Negative	Negative	No	Secondary school or below	Married	Employed	Less than 4,000	Han	Two or more times	No	Others	No
0346	SD1	36	Negative	Negative	No	Secondary school or below	Married	Un-employed	4,000-8,000	Han	Two or more times	No	Others	No
0347	SD1	46	Negative	Negative	No	Secondary school or below	Married	Un-employed	4,000-8,000	Han	Two or more times	No	Others	No
0348	SD1	47	Negative	Negative	Yes	High school	Married	Un-employed	More than 8,000	Han	Two or more times	No	Condom	No
0349	SD1	51	Negative	Negative	Yes	High school	Married	Employed	Less than 4,000	Han	Two or more times	No	Others	Yes
0350	SD1	35	Negative	Negative	No	High school	Married	Employed	4,000-8,000	Han	Two or more times	No	Condom	No
0351	SD1	39	Negative	Negative	No	College or above	Married	Employed	4,000-8,000	Han	Two or more times	No	Condom	Yes
0352	SD1	38	Positive	Negative	No	Secondary school or below	Married	Employed	Less than 4,000	Han	Two or more times	Yes	Others	No
0353	SD1	47	Negative	Negative	No	Secondary school or below	Married	Employed	Less than 4,000	Han	Two or more times	No	Others	No
0354	SD1	51	Negative	Negative	Yes	High school	Married	Un-employed	4,000-8,000	Han	One time	No	Others	No
0355	SD1	37	Negative	Negative	No	High school	Married	Employed	4,000-8,000	Han	Two or more times	No	Condom	No
0356	SD1	43	Negative	Negative	No	Secondary school or below	Married	Employed	4,000-8,000	Han	Two or more times	No	Condom	No
0357	SD1	48	Negative	Negative	Yes	High school	Married	Employed	4,000-8,000	Han	Two or more times	No	Others	No
0358	SD1	44	Negative	Negative	No	High school	Married	Employed	4,000-8,000	Han	Two or more times	No	Others	Yes
0359	SD1	47	Negative	Negative	Yes	High school	Married	Un-employed	4,000-8,000	Han	One time	No	Others	No
0360	SD1	38	Negative	Negative	Yes	High school	Married	Un-employed	4,000-8,000	Han	One time	No	Others	No
0361	SD1	27	Negative	Negative	Yes	High school	Married	Un-employed	4,000-8,000	Han	One time	No	Others	No
0362	SD1	32	Negative	Negative	Yes	High school	Married	Employed	4,000-8,000	Han	Two or more times	No	Condom	No
0363	SD1	29	Negative	Negative	No	Secondary school or below	Married	Employed	Less than 4,000	Han	Two or more times	Yes	Others	No
0364	SD1	24	Negative	Negative	No	High school	Married	Employed	4,000-8,000	Han	Two or more times	No	Condom	No
0365	SD1	33	Negative	Negative	No	Secondary school or below	Married	Employed	4,000-8,000	Han	Two or more times	Yes	Others	No
0366	SD1	41	Negative	Negative	No	Secondary school or below	Married	Employed	Less than 4,000	Han	Two or more times	No	Others	No
0367	SD1	30	Positive	Negative	No	High school	Married	Employed	Less than 4,000	Han	Two or more times	Yes	Condom	No
0368	SD1	31	Negative	Negative	Yes	High school	Married	Un-employed	4,000-8,000	Han	One time	No	Others	No
0369	SD1	44	Negative	Negative	No	Secondary school or below	Married	Employed	Less than 4,000	Han	Two or more times	No	Others	No
0370	SD1	55	Negative	Negative	No	High school	Married	Employed	Less than 4,000	Han	Two or more times	No	Others	No
0371	SD1	35	Negative	Negative	No	Secondary school or below	Married	Employed	Less than 4,000	Han	Two or more times	No	Condom	Yes
0372	SD1	32	Negative	Negative	No	Secondary school or below	Married	Employed	4,000-8,000	Han	Two or more times	No	Others	No
0373	SD1	37	Negative	Negative	No	Secondary school or below	Married	Employed	Less than 4,000	Others	Two or more times	Yes	Condom	Yes
0374	SD1	31	Negative	Negative	No	Secondary school or below	Married	Employed	Less than 4,000	Han	Two or more times	No	Others	No
0375	SD1	43	Negative	Negative	No	Secondary school or below	Married	Employed	Less than 4,000	Han	Two or more times	No	Condom	Yes
0376	SD1	37	Negative	Negative	No	High school	Married	Employed	Less than 4,000	Han	One time	Yes	Others	Yes
0377	SD1	38	Negative	Negative	No	College or above	Married	Employed	Less than 4,000	Han	Two or more times	No	Others	No
0378	SD1	35	Negative	Negative	No	Secondary school or below	Married	Employed	Less than 4,000	Han	Two or more times	No	Others	No
0379	SD1	53	Negative	Negative	Yes	Secondary school or below	Married	Un-employed	4,000-8,000	Han	Two or more times	No	Others	No
0380	SD1	45	Negative	Negative	Yes	High school	Married	Un-employed	4,000-8,000	Han	Two or more times	No	Condom	No
0381	SD1	48	Negative	Negative	Yes	College or above	Married	Employed	More than 8,000	Han	One time	No	Others	No
0382	SD1	40	Negative	Negative	No	High school	Married	Employed	More than 8,000	Han	Two or more times	No	Others	No
0383	SD1	50	Negative	Negative	Yes	High school	Married	Un-employed	4,000-8,000	Han	Two or more times	No	Others	No
0384	SD1	49	Negative	Negative	No	Secondary school or below	Married	Employed	4,000-8,000	Han	Two or more times	No	Others	No
0385	SD1	47	Negative	Negative	No	High school	Married	Employed	Less than 4,000	Others	Two or more times	Yes	Others	Yes
0386	SD1	30	Negative	Negative	No	High school	Married	Employed	Less than 4,000	Han	Two or more times	No	Others	No
0387	SD1	44	Negative	Negative	No	Secondary school or below	Married	Employed	Less than 4,000	Han	Two or more times	No	Others	No
0388	SD1	39	Negative	Negative	Yes	High school	Married	Un-employed	4,000-8,000	Han	One time	No	Others	No
0389	SD1	23	Negative	Negative	No	Secondary school or below	Married	Employed	Less than 4,000	Han	Two or more times	No	Condom	No
0390	SD1	47	Negative	Negative	Yes	High school	Married	Un-employed	4,000-8,000	Han	One time	No	Others	No
0391	SD1	38	Negative	Negative	No	High school	Married	Employed	Less than 4,000	Han	Two or more times	No	Others	Yes
0392	SD1	36	Negative	Negative	No	High school	Married	Employed	Less than 4,000	Han	Two or more times	No	Condom	Yes
0393	SD1	47	Negative	Negative	Yes	High school	Married	Employed	Less than 4,000	Han	Two or more times	No	Others	No
0394	SD1	45	Negative	Negative	Yes	Secondary school or below	Married	Employed	4,000-8,000	Han	Two or more times	Yes	Others	No
0395	SD1	42	Negative	Negative	Yes	High school	Married	Employed	4,000-8,000	Han	Two or more times	Yes	Others	No
0396	SD1	52	Negative	Negative	Yes	Secondary school or below	Married	Un-employed	Less than 4,000	Han	Two or more times	No	Others	No
0397	SD1	50	Negative	Negative	Yes	Secondary school or below	Married	Employed	Less than 4,000	Han	Two or more times	No	Others	No
0398	SD1	49	Negative	Negative	No	Secondary school or below	Married	Employed	4,000-8,000	Han	Two or more times	No	Others	No
0399	SD1	40	Negative	Negative	No	High school	Married	Employed	Less than 4,000	Han	Two or more times	Yes	Others	No
0400	SD1	56	Negative	Negative	No	High school	Married	Employed	Less than 4,000	Han	Two or more times	No	Others	No
0401	SD1	53	Negative	Negative	No	High school	Married	Employed	Less than 4,000	Han	One time	No	Others	No
0402	SD1	47	Positive	Negative	No	Secondary school or below	Married	Employed	4,000-8,000	Han	Two or more times	Yes	Others	No
0403	SD1	37	Negative	Negative	No	Secondary school or below	Married	Employed	Less than 4,000	Han	Two or more times	No	Others	Yes
0404	SD1	40	Negative	Negative	No	Secondary school or below	Married	Employed	4,000-8,000	Han	One time	Yes	Others	No
0405	SD1	37	Negative	Negative	Yes	High school	Married	Employed	4,000-8,000	Han	One time	No	Condom	No
0406	SD1	32	Negative	Negative	Yes	High school	Married	Employed	More than 8,000	Han	Two or more times	No	Condom	No
0407	SD1	43	Negative	Negative	Yes	Secondary school or below	Married	Employed	More than 8,000	Han	Two or more times	No	Condom	No
0408	SD1	60	Negative	Negative	Yes	High school	Married	Employed	Less than 4,000	Han	Two or more times	No	Others	No
0409	SD1	45	Negative	Negative	No	High school	Married	Employed	4,000-8,000	Han	Two or more times	Yes	Others	Yes
0410	SD1	42	Negative	Negative	Yes	High school	Married	Un-employed	4,000-8,000	Han	One time	No	Others	No
0411	SD1	43	Negative	Negative	No	Secondary school or below	Married	Employed	Less than 4,000	Han	Two or more times	No	Others	No
0412	SD1	38	Negative	Negative	Yes	High school	Married	Un-employed	4,000-8,000	Han	One time	No	Others	No
0413	SD1	43	Negative	Negative	No	Secondary school or below	Married	Employed	Less than 4,000	Han	Two or more times	No	Others	No
0414	SD1	44	Positive	Negative	Yes	High school	Married	Employed	Less than 4,000	Han	Two or more times	Yes	Others	No
0415	SD1	37	Negative	Negative	No	Secondary school or below	Married	Employed	4,000-8,000	Han	Two or more times	No	Others	No
0416	SD1	24	Positive	Negative	No	High school	Married	Employed	4,000-8,000	Others	Two or more times	Yes	Others	Yes
0417	SD1	31	Negative	Negative	No	Secondary school or below	Married	Employed	Less than 4,000	Han	Two or more times	No	Condom	No
0418	SD1	26	Negative	Negative	No	Secondary school or below	Married	Employed	4,000-8,000	Han	Two or more times	No	Others	Yes
0419	SD1	47	Negative	Negative	No	Secondary school or below	Married	Employed	Less than 4,000	Han	Two or more times	No	Others	No
0420	SD1	32	Negative	Negative	No	High school	Married	Employed	Less than 4,000	Han	Two or more times	Yes	Condom	No
0421	SD1	47	Negative	Negative	No	Secondary school or below	Married	Employed	Less than 4,000	Han	One time	No	Condom	No
0422	SD1	37	Negative	Negative	No	High school	Married	Employed	Less than 4,000	Han	Two or more times	No	Others	Yes
0423	SD1	41	Negative	Negative	Yes	Secondary school or below	Married	Employed	Less than 4,000	Han	Two or more times	No	Condom	No
0424	SD1	33	Negative	Negative	No	High school	Married	Employed	Less than 4,000	Han	Two or more times	No	Condom	No
0425	SD1	31	Negative	Negative	No	High school	Married	Employed	Less than 4,000	Han	Two or more times	No	Condom	Yes
0426	SD1	29	Negative	Negative	No	High school	Married	Employed	Less than 4,000	Han	Two or more times	No	Condom	Yes
0427	SD1	45	Negative	Negative	No	High school	Married	Employed	4,000-8,000	Han	Two or more times	No	Others	No
0428	SD1	28	Negative	Negative	No	Secondary school or below	Married	Employed	4,000-8,000	Han	Two or more times	No	Condom	Yes
0429	SD1	46	Negative	Negative	No	High school	Married	Employed	4,000-8,000	Han	Two or more times	No	Others	No
0430	SD1	44	Negative	Negative	No	High school	Married	Employed	Less than 4,000	Han	Two or more times	Yes	Others	No
0431	SD1	43	Negative	Negative	No	Secondary school or below	Married	Employed	4,000-8,000	Han	One time	No	Others	No
0432	SD1	42	Negative	Negative	Yes	Secondary school or below	Married	Employed	Less than 4,000	Han	Two or more times	Yes	Others	No
0433	SD1	37	Negative	Negative	No	High school	Married	Employed	Less than 4,000	Han	Two or more times	No	Others	No
0434	SD1	36	Negative	Negative	No	Secondary school or below	Married	Employed	Less than 4,000	Han	Two or more times	No	Others	No
0435	SD1	46	Negative	Negative	No	Secondary school or below	Married	Employed	4,000-8,000	Han	Two or more times	No	Others	No
0436	SD1	33	Negative	Negative	No	Secondary school or below	Married	Employed	Less than 4,000	Han	Two or more times	No	Condom	No
0437	SD1	37	Negative	Negative	No	Secondary school or below	Married	Employed	Less than 4,000	Han	Two or more times	No	Others	Yes
0438	SD1	34	Negative	Negative	No	Secondary school or below	Married	Employed	Less than 4,000	Han	Two or more times	No	Others	No
0439	SD1	40	Negative	Negative	No	Secondary school or below	Married	Employed	Less than 4,000	Han	Two or more times	No	Others	No
0440	SD1	39	Negative	Negative	No	College or above	Married	Employed	4,000-8,000	Han	Two or more times	No	Condom	No
0441	SD1	47	Positive	Negative	No	Secondary school or below	Married	Employed	Less than 4,000	Han	Two or more times	Yes	Condom	No
0442	SD1	39	Negative	Negative	No	High school	Married	Employed	Less than 4,000	Han	Two or more times	No	Others	No
0443	SD1	52	Negative	Negative	Yes	High school	Married	Un-employed	4,000-8,000	Han	One time	No	Others	No
0444	SD1	31	Negative	Negative	No	High school	Married	Employed	Less than 4,000	Han	Two or more times	No	Condom	No
0445	SD1	25	Negative	Negative	No	High school	Married	Employed	Less than 4,000	Han	One time	No	Others	No
0446	SD1	37	Negative	Negative	Yes	High school	Married	Un-employed	Less than 4,000	Han	One time	No	Condom	No
0447	SD1	41	Negative	Negative	No	Secondary school or below	Married	Employed	Less than 4,000	Han	Two or more times	No	Others	No
0448	SD1	34	Negative	Negative	No	High school	Married	Employed	4,000-8,000	Han	Two or more times	No	Others	Yes
0449	SD1	33	Negative	Negative	Yes	High school	Married	Un-employed	4,000-8,000	Han	One time	No	Others	No
0450	SD1	34	Negative	Negative	Yes	College or above	Married	Employed	Less than 4,000	Han	One time	No	Others	Yes
0451	SD1	34	Negative	Negative	No	High school	Married	Employed	Less than 4,000	Han	Two or more times	No	Others	Yes
0452	SD1	47	Negative	Negative	Yes	High school	Married	Employed	Less than 4,000	Han	One time	Yes	Condom	Yes
0453	SD1	28	Negative	Negative	No	Secondary school or below	Married	Employed	Less than 4,000	Han	None	No	Others	No
0454	SD1	43	Negative	Negative	No	High school	Married	Employed	Less than 4,000	Han	Two or more times	No	Others	No
0455	SD1	42	Negative	Negative	No	High school	Married	Employed	Less than 4,000	Han	Two or more times	No	Others	Yes
0456	SD1	44	Negative	Negative	No	High school	Married	Employed	4,000-8,000	Han	One time	No	Others	No
0457	SD1	44	Negative	Negative	Yes	College or above	Married	Employed	Less than 4,000	Han	Two or more times	No	Others	Yes
0458	SD1	50	Negative	Negative	Yes	High school	Married	Employed	Less than 4,000	Han	Two or more times	No	Others	No
0459	SD1	34	Negative	Negative	Yes	College or above	Married	Employed	4,000-8,000	Han	One time	No	Condom	No
0460	SD1	31	Negative	Negative	Yes	College or above	Married	Employed	Less than 4,000	Han	Two or more times	No	Others	No
0461	SD1	43	Negative	Negative	No	High school	Married	Employed	Less than 4,000	Han	Two or more times	No	Others	No
0462	SD1	26	Negative	Negative	No	College or above	Married	Employed	4,000-8,000	Han	None	No	Others	No
0463	SD1	35	Negative	Negative	No	High school	Married	Employed	Less than 4,000	Han	Two or more times	Yes	Condom	No
0464	SD1	37	Negative	Negative	No	Secondary school or below	Married	Employed	4,000-8,000	Han	Two or more times	No	Others	No
0465	SD1	37	Negative	Negative	No	Secondary school or below	Married	Employed	Less than 4,000	Han	Two or more times	No	Others	No
0466	SD1	38	Negative	Negative	No	High school	Married	Employed	Less than 4,000	Han	Two or more times	Yes	Condom	No
0467	SD1	44	Negative	Negative	No	Secondary school or below	Married	Employed	Less than 4,000	Han	One time	Yes	Others	No
0468	SD1	33	Negative	Negative	No	Secondary school or below	Married	Employed	4,000-8,000	Han	Two or more times	No	Condom	No
0469	SD1	39	Negative	Negative	No	High school	Married	Employed	4,000-8,000	Han	Two or more times	Yes	Others	No
0470	SD1	25	Negative	Negative	No	Secondary school or below	Married	Employed	4,000-8,000	Han	Two or more times	Yes	Condom	No
0471	SD1	39	Negative	Negative	No	High school	Married	Employed	4,000-8,000	Han	Two or more times	No	Others	No
0472	SD1	31	Negative	Negative	No	College or above	Married	Employed	4,000-8,000	Han	Two or more times	Yes	Condom	No
0473	SD1	32	Negative	Negative	No	High school	Married	Employed	4,000-8,000	Han	Two or more times	No	Condom	No
0474	SD1	49	Negative	Negative	No	High school	Married	Employed	4,000-8,000	Han	Two or more times	No	Others	No
0475	SD1	48	Negative	Negative	No	Secondary school or below	Married	Employed	Less than 4,000	Han	Two or more times	No	Others	No
0476	SD1	35	Negative	Negative	No	High school	Married	Employed	4,000-8,000	Han	Two or more times	No	Others	Yes
0477	SD1	42	Negative	Negative	No	High school	Married	Employed	Less than 4,000	Han	Two or more times	No	Condom	No
0478	SD1	27	Negative	Negative	No	High school	Married	Employed	Less than 4,000	Han	Two or more times	No	Condom	Yes
0479	SD1	34	Negative	Negative	No	Secondary school or below	Married	Employed	4,000-8,000	Han	Two or more times	No	Others	No
0480	SD1	33	Negative	Negative	No	Secondary school or below	Married	Employed	4,000-8,000	Han	Two or more times	No	Condom	No
0481	SD1	31	Negative	Negative	No	High school	Married	Employed	4,000-8,000	Han	Two or more times	No	Others	No
0482	SD1	48	Negative	Negative	No	Secondary school or below	Married	Un-employed	Less than 4,000	Han	Two or more times	No	Others	No
0483	SD1	45	Negative	Negative	No	Secondary school or below	Married	Un-employed	Less than 4,000	Han	Two or more times	No	Others	No
0484	SD1	45	Negative	Negative	No	Secondary school or below	Married	Employed	Less than 4,000	Han	Two or more times	No	Others	No
0485	SD1	50	Negative	Negative	No	Secondary school or below	Married	Un-employed	Less than 4,000	Han	Two or more times	No	Others	No
0486	SD1	39	Negative	Negative	No	High school	Married	Employed	Less than 4,000	Han	Two or more times	No	Condom	No
0487	SD1	42	Negative	Negative	No	Secondary school or below	Married	Employed	Less than 4,000	Han	Two or more times	No	Others	No
0488	SD1	31	Negative	Negative	No	High school	Married	Un-employed	4,000-8,000	Han	One time	No	Condom	No
0489	SD1	46	Negative	Negative	Yes	College or above	Married	Employed	Less than 4,000	Han	Two or more times	No	Others	No
0490	SD1	29	Negative	Negative	No	College or above	Married	Employed	Less than 4,000	Han	None	No	Others	No
0491	SD1	34	Negative	Negative	Yes	High school	Married	Un-employed	4,000-8,000	Han	One time	No	Others	No
0492	SD1	31	Negative	Negative	No	High school	Married	Un-employed	Less than 4,000	Han	Two or more times	No	Condom	No
0493	SD1	32	Negative	Negative	No	High school	Married	Employed	Less than 4,000	Han	One time	No	Condom	No
0494	SD1	46	Negative	Negative	No	College or above	Married	Employed	4,000-8,000	Han	Two or more times	Yes	Others	No
0495	SD1	47	Negative	Negative	No	High school	Married	Un-employed	Less than 4,000	Han	Two or more times	No	Others	No
0496	SD1	41	Negative	Negative	No	Secondary school or below	Married	Employed	4,000-8,000	Han	Two or more times	No	Others	No
0497	SD1	46	Negative	Negative	No	Secondary school or below	Married	Un-employed	Less than 4,000	Han	Two or more times	No	Others	No
0498	SD1	49	Negative	Negative	No	Secondary school or below	Married	Employed	Less than 4,000	Han	Two or more times	No	Others	No
0499	SD1	49	Negative	Negative	No	Secondary school or below	Married	Employed	Less than 4,000	Han	Two or more times	Yes	Others	Yes
0500	SD1	43	Negative	Negative	No	Secondary school or below	Married	Employed	Less than 4,000	Han	Two or more times	Yes	Others	No
0501	SD1	30	Negative	Negative	No	College or above	Married	Un-employed	Less than 4,000	Han	One time	No	Others	No
0502	SD1	50	Negative	Negative	Yes	College or above	Married	Employed	Less than 4,000	Han	Two or more times	No	Others	Yes
0503	SD1	40	Negative	Negative	No	High school	Married	Employed	Less than 4,000	Han	Two or more times	No	Others	No
0504	SD1	38	Negative	Negative	No	Secondary school or below	Married	Un-employed	Less than 4,000	Han	Two or more times	No	Others	No
0505	SD1	34	Negative	Negative	Yes	College or above	Married	Employed	Less than 4,000	Han	One time	No	Condom	No
0506	SD1	51	Negative	Negative	No	Secondary school or below	Married	Employed	Less than 4,000	Han	Two or more times	No	Others	No
0507	SD1	48	Negative	Negative	No	Secondary school or below	Married	Employed	Less than 4,000	Han	Two or more times	Yes	Others	No
0508	SD1	33	Negative	Negative	No	High school	Married	Un-employed	Less than 4,000	Han	Two or more times	No	Others	Yes
0509	SD1	38	Negative	Negative	No	Secondary school or below	Married	Employed	Less than 4,000	Han	Two or more times	No	Others	Yes
0510	SD1	32	Negative	Negative	No	Secondary school or below	Married	Un-employed	Less than 4,000	Han	Two or more times	No	Condom	No
0511	SD1	39	Negative	Negative	No	Secondary school or below	Married	Employed	Less than 4,000	Han	Two or more times	Yes	Others	No
0512	SD1	48	Negative	Negative	No	Secondary school or below	Married	Employed	Less than 4,000	Han	Two or more times	Yes	Others	No
0513	SD1	40	Negative	Negative	No	Secondary school or below	Married	Employed	Less than 4,000	Han	Two or more times	No	Others	No
0514	SD1	30	Negative	Negative	No	College or above	Married	Employed	Less than 4,000	Han	Two or more times	No	Condom	No
0515	SD1	45	Negative	Negative	No	Secondary school or below	Married	Employed	Less than 4,000	Han	Two or more times	No	Others	No
0516	SD1	33	Negative	Negative	No	Secondary school or below	Married	Employed	4,000-8,000	Han	Two or more times	Yes	Condom	No
0517	SD1	53	Negative	Negative	No	Secondary school or below	Married	Un-employed	4,000-8,000	Han	Two or more times	No	Others	Yes
0518	SD1	32	Negative	Negative	No	College or above	Married	Employed	More than 8,000	Han	Two or more times	No	Condom	No
0519	SD1	30	Negative	Negative	No	High school	Married	Employed	More than 8,000	Han	Two or more times	No	Condom	No
0520	SD1	37	Negative	Negative	No	High school	Married	Employed	Less than 4,000	Han	Two or more times	No	Condom	No
0521	SD1	29	Negative	Negative	No	Secondary school or below	Married	Employed	4,000-8,000	Han	Two or more times	No	Condom	No
0522	SD1	45	Negative	Negative	No	High school	Married	Employed	4,000-8,000	Han	Two or more times	No	Condom	No
0523	SD1	50	Negative	Negative	No	High school	Married	Un-employed	Less than 4,000	Han	Two or more times	No	Others	No
0524	SD1	33	Negative	Negative	No	Secondary school or below	Married	Employed	4,000-8,000	Han	Two or more times	No	Condom	No
0525	SD1	46	Negative	Negative	No	Secondary school or below	Married	Employed	Less than 4,000	Han	Two or more times	Yes	Others	Yes
0526	SD1	45	Negative	Negative	No	Secondary school or below	Married	Employed	Less than 4,000	Han	Two or more times	Yes	Others	Yes
0527	SD1	49	Negative	Negative	No	College or above	Married	Employed	Less than 4,000	Han	Two or more times	No	Others	No
0528	SD1	48	Negative	Negative	Yes	High school	Married	Employed	Less than 4,000	Han	Two or more times	Yes	Others	Yes
0529	SD1	42	Negative	Negative	No	Secondary school or below	Married	Employed	Less than 4,000	Han	Two or more times	Yes	Others	Yes
0530	SD1	43	Negative	Negative	No	Secondary school or below	Married	Employed	Less than 4,000	Han	Two or more times	No	Condom	Yes
0531	SD1	42	Negative	Negative	No	Secondary school or below	Married	Employed	Less than 4,000	Han	One time	No	Condom	Yes
0532	SD1	39	Negative	Negative	No	Secondary school or below	Married	Employed	Less than 4,000	Han	Two or more times	No	Others	No
0533	SD1	47	Negative	Negative	No	Secondary school or below	Married	Employed	Less than 4,000	Han	One time	No	Others	No
0534	SD1	35	Negative	Negative	No	College or above	Married	Employed	Less than 4,000	Han	Two or more times	No	Condom	Yes
0535	SD1	40	Negative	Negative	No	Secondary school or below	Married	Employed	Less than 4,000	Han	Two or more times	No	Others	Yes
0536	SD1	42	Negative	Negative	No	Secondary school or below	Married	Employed	Less than 4,000	Han	Two or more times	Yes	Others	Yes
0537	SD1	40	Negative	Negative	Yes	College or above	Married	Employed	Less than 4,000	Han	Two or more times	No	Condom	No
0538	SD1	29	Negative	Negative	Yes	College or above	Married	Employed	Less than 4,000	Han	One time	No	Condom	No
0539	SD1	41	Negative	Negative	No	Secondary school or below	Married	Employed	Less than 4,000	Han	Two or more times	Yes	Condom	Yes
0540	SD1	39	Positive	Negative	No	High school	Married	Employed	Less than 4,000	Han	Two or more times	Yes	Condom	No
0541	SD1	31	Negative	Negative	No	High school	Married	Employed	4,000-8,000	Han	One time	No	Others	No
0542	SD1	34	Negative	Negative	No	Secondary school or below	Married	Un-employed	Less than 4,000	Han	Two or more times	No	Others	Yes
0543	SD1	42	Negative	Negative	No	High school	Married	Employed	4,000-8,000	Han	Two or more times	No	Condom	Yes
0544	SD1	44	Negative	Negative	No	High school	Married	Employed	Less than 4,000	Han	Two or more times	No	Condom	No
0545	SD1	40	Negative	Negative	No	High school	Married	Employed	Less than 4,000	Han	Two or more times	No	Others	No
0546	SD1	43	Negative	Negative	No	Secondary school or below	Married	Employed	Less than 4,000	Han	Two or more times	Yes	Condom	No
0547	SD1	52	Negative	Negative	Yes	High school	Married	Un-employed	4,000-8,000	Han	One time	No	Others	No
0548	SD1	45	Negative	Negative	Yes	High school	Married	Employed	Less than 4,000	Han	Two or more times	No	Others	No
0549	SD1	42	Negative	Negative	Yes	High school	Married	Employed	Less than 4,000	Han	Two or more times	No	Others	No
0550	SD1	37	Negative	Negative	Yes	High school	Married	Un-employed	4,000-8,000	Han	One time	No	Others	No
0551	SD1	44	Negative	Negative	No	Secondary school or below	Married	Employed	Less than 4,000	Han	Two or more times	No	Others	No
0552	SD1	41	Negative	Negative	No	Secondary school or below	Married	Employed	Less than 4,000	Han	Two or more times	No	Condom	Yes
0553	SD1	52	Negative	Negative	No	Secondary school or below	Married	Employed	Less than 4,000	Han	Two or more times	Yes	Others	No
0554	SD1	36	Negative	Negative	No	Secondary school or below	Married	Un-employed	Less than 4,000	Han	Two or more times	Yes	Condom	Yes
0555	SD1	29	Negative	Negative	No	High school	Married	Un-employed	4,000-8,000	Han	Two or more times	No	Condom	No
0556	SD1	41	Negative	Negative	No	Secondary school or below	Married	Employed	Less than 4,000	Han	Two or more times	No	Others	Yes
0557	SD1	33	Negative	Negative	No	Secondary school or below	Married	Employed	4,000-8,000	Han	Two or more times	No	Others	No
0558	SD1	44	Negative	Negative	No	Secondary school or below	Married	Employed	Less than 4,000	Han	Two or more times	No	Others	No
0559	SD1	47	Negative	Negative	No	Secondary school or below	Married	Employed	Less than 4,000	Han	Two or more times	No	Others	No
0560	SD1	49	Negative	Negative	No	Secondary school or below	Married	Un-employed	Less than 4,000	Han	Two or more times	No	Others	Yes
0561	SD1	53	Negative	Negative	No	High school	Married	Employed	Less than 4,000	Han	Two or more times	Yes	Others	No
0562	SD1	29	Negative	Negative	No	High school	Married	Employed	4,000-8,000	Han	Two or more times	No	Others	No
0563	SD1	38	Negative	Negative	No	High school	Married	Employed	Less than 4,000	Han	Two or more times	No	Others	No
0564	SD1	24	Negative	Negative	No	Secondary school or below	Married	Employed	4,000-8,000	Han	Two or more times	No	Condom	No
0565	SD1	36	Negative	Negative	No	High school	Married	Employed	4,000-8,000	Han	Two or more times	No	Condom	No
0566	SD1	30	Negative	Negative	No	Secondary school or below	Married	Employed	Less than 4,000	Han	One time	Yes	Condom	Yes
0567	SD1	38	Negative	Negative	No	High school	Married	Employed	4,000-8,000	Han	Two or more times	Yes	Others	No
0568	SD1	49	Negative	Negative	No	High school	Married	Employed	Less than 4,000	Han	One time	No	Others	No
0569	SD1	56	Negative	Negative	Yes	Secondary school or below	Married	Un-employed	Less than 4,000	Han	Two or more times	No	Others	No
0570	SD1	43	Negative	Negative	No	Secondary school or below	Married	Employed	Less than 4,000	Han	Two or more times	No	Others	No
0571	SD1	36	Negative	Negative	No	High school	Married	Employed	4,000-8,000	Han	Two or more times	No	Others	No
0572	SD1	36	Negative	Negative	No	High school	Married	Employed	4,000-8,000	Han	One time	No	Others	No
0573	SD1	40	Negative	Negative	No	High school	Married	Employed	Less than 4,000	Han	Two or more times	No	Condom	No
0574	SD1	34	Negative	Negative	No	College or above	Married	Employed	Less than 4,000	Han	Two or more times	No	Condom	No
0575	SD1	41	Negative	Negative	Yes	High school	Married	Employed	4,000-8,000	Han	Two or more times	No	Condom	No
0576	SD1	41	Negative	Negative	No	High school	Married	Employed	Less than 4,000	Han	Two or more times	Yes	Others	No
0577	SD1	30	Negative	Negative	Yes	College or above	Married	Un-employed	Less than 4,000	Han	Two or more times	No	Others	No
0578	SD1	30	Negative	Negative	No	High school	Married	Un-employed	Less than 4,000	Han	Two or more times	Yes	Others	Yes
0579	SD1	48	Negative	Negative	No	Secondary school or below	Married	Un-employed	4,000-8,000	Han	Two or more times	No	Others	Yes
0580	SD1	47	Negative	Negative	No	Secondary school or below	Married	Employed	Less than 4,000	Han	One time	Yes	Others	No
0581	SD1	36	Negative	Negative	Yes	Secondary school or below	Married	Employed	Less than 4,000	Others	Two or more times	Yes	Condom	Yes
0582	SD1	37	Negative	Negative	No	High school	Married	Un-employed	More than 8,000	Han	Two or more times	No	Others	No
0583	SD1	39	Negative	Negative	No	College or above	Married	Un-employed	Less than 4,000	Han	Two or more times	No	Condom	No
0584	SD1	32	Negative	Negative	No	High school	Married	Employed	Less than 4,000	Han	Two or more times	No	Condom	No
0585	SD1	35	Positive	Negative	Yes	High school	Married	Employed	Less than 4,000	Han	One time	Yes	Condom	Yes
0586	SD1	35	Negative	Negative	Yes	High school	Married	Employed	Less than 4,000	Han	Two or more times	Yes	Others	Yes
0587	SD1	32	Negative	Negative	No	Secondary school or below	Married	Un-employed	Less than 4,000	Han	One time	No	Condom	No
0588	SD1	33	Negative	Negative	No	College or above	Married	Employed	4,000-8,000	Han	One time	No	Condom	Yes
0589	SD1	29	Negative	Negative	No	High school	Married	Un-employed	Less than 4,000	Han	Two or more times	Yes	Condom	Yes
0590	SD1	34	Negative	Negative	No	High school	Married	Employed	4,000-8,000	Han	Two or more times	No	Condom	No
0591	SD1	42	Negative	Negative	Yes	High school	Married	Employed	Less than 4,000	Han	Two or more times	No	Others	No
0592	SD1	53	Negative	Negative	No	Secondary school or below	Married	Un-employed	Less than 4,000	Han	Two or more times	No	Others	No
0593	SD1	27	Negative	Negative	No	College or above	Married	Employed	Less than 4,000	Han	One time	No	Others	No
0594	SD1	43	Negative	Negative	No	Secondary school or below	Married	Employed	4,000-8,000	Han	Two or more times	No	Others	No
0595	SD1	31	Negative	Negative	No	Secondary school or below	Married	Un-employed	Less than 4,000	Han	Two or more times	No	Condom	No
0596	SD1	44	Negative	Negative	No	High school	Married	Employed	4,000-8,000	Han	Two or more times	No	Others	No
0597	SD1	32	Negative	Negative	No	College or above	Married	Employed	4,000-8,000	Han	Two or more times	Yes	Condom	Yes
0598	SD1	47	Negative	Negative	No	College or above	Married	Employed	4,000-8,000	Han	One time	No	Others	No
0599	SD1	34	Negative	Negative	No	College or above	Married	Employed	Less than 4,000	Han	Two or more times	No	Condom	Yes
0600	SD1	34	Negative	Negative	No	High school	Married	Employed	Less than 4,000	Han	Two or more times	No	Condom	Yes
0601	SD1	36	Negative	Negative	Yes	High school	Married	Un-employed	4,000-8,000	Han	One time	No	Others	No
0602	SD1	28	Negative	Negative	Yes	High school	Married	Un-employed	4,000-8,000	Han	One time	No	Others	No
0603	SD1	42	Negative	Negative	No	High school	Married	Employed	Less than 4,000	Han	Two or more times	Yes	Others	No
0604	SD1	45	Negative	Negative	No	High school	Married	Employed	Less than 4,000	Han	Two or more times	No	Others	No
0605	SD1	36	Negative	Negative	No	High school	Married	Un-employed	4,000-8,000	Han	Two or more times	No	Condom	No
0606	SD1	43	Negative	Negative	No	Secondary school or below	Married	Employed	Less than 4,000	Han	Two or more times	No	Condom	No
0607	SD1	39	Negative	Negative	No	Secondary school or below	Married	Employed	Less than 4,000	Han	Two or more times	No	Others	No
0608	SD1	36	Negative	Negative	No	High school	Married	Employed	Less than 4,000	Han	Two or more times	No	Condom	No
0609	SD1	35	Negative	Negative	No	High school	Married	Employed	4,000-8,000	Han	Two or more times	No	Condom	No
0610	SD1	29	Negative	Negative	No	High school	Married	Employed	Less than 4,000	Han	Two or more times	No	Condom	No
0611	SD1	22	Negative	Negative	No	Secondary school or below	Married	Employed	Less than 4,000	Han	Two or more times	Yes	Condom	Yes
0612	SD1	29	Negative	Negative	No	High school	Married	Employed	Less than 4,000	Han	Two or more times	Yes	Condom	Yes
0613	SD1	42	Negative	Negative	Yes	College or above	Married	Employed	4,000-8,000	Han	Two or more times	No	Others	Yes
0614	SD1	30	Negative	Negative	No	Secondary school or below	Married	Employed	More than 8,000	Han	Two or more times	No	Condom	No
0615	SD1	44	Negative	Negative	Yes	High school	Married	Employed	Less than 4,000	Han	Two or more times	No	Others	No
0616	SD1	39	Negative	Negative	No	Secondary school or below	Married	Employed	Less than 4,000	Han	Two or more times	No	Others	No
0617	SD1	43	Negative	Negative	No	High school	Married	Employed	Less than 4,000	Han	Two or more times	Yes	Condom	No
0618	SD1	44	Negative	Negative	No	Secondary school or below	Married	Employed	Less than 4,000	Han	One time	Yes	Condom	Yes
0619	SD1	41	Positive	Negative	No	Secondary school or below	Married	Employed	Less than 4,000	Han	Two or more times	Yes	Others	Yes
0620	SD1	38	Negative	Negative	Yes	High school	Married	Employed	4,000-8,000	Han	Two or more times	No	Condom	No
0621	SD1	48	Negative	Negative	No	Secondary school or below	Married	Un-employed	Less than 4,000	Han	Two or more times	No	Others	No
0622	SD1	40	Negative	Negative	Yes	Secondary school or below	Married	Employed	Less than 4,000	Han	One time	No	Condom	No
0623	SD1	48	Negative	Negative	No	Secondary school or below	Married	Employed	Less than 4,000	Han	Two or more times	No	Others	No
0624	SD1	44	Negative	Negative	No	Secondary school or below	Married	Employed	Less than 4,000	Han	Two or more times	Yes	Others	No
0625	SD1	29	Negative	Negative	No	Secondary school or below	Married	Employed	4,000-8,000	Others	Two or more times	Yes	Others	Yes
0626	SD1	38	Negative	Negative	No	High school	Married	Employed	Less than 4,000	Han	Two or more times	No	Others	Yes
0627	SD1	35	Negative	Negative	No	High school	Married	Employed	Less than 4,000	Han	Two or more times	No	Condom	No
0628	SD1	32	Negative	Negative	No	College or above	Married	Employed	4,000-8,000	Han	One time	No	Others	No
0629	SD1	32	Negative	Negative	No	High school	Married	Employed	Less than 4,000	Others	Two or more times	Yes	Condom	Yes
0630	SD1	31	Negative	Negative	No	High school	Married	Employed	Less than 4,000	Han	Two or more times	Yes	Others	Yes
0631	SD1	46	Negative	Negative	No	Secondary school or below	Married	Employed	Less than 4,000	Han	Two or more times	No	Condom	No
0632	SD1	47	Negative	Negative	No	Secondary school or below	Married	Employed	Less than 4,000	Han	One time	No	Others	No
0633	SD1	35	Negative	Negative	No	Secondary school or below	Married	Employed	Less than 4,000	Others	Two or more times	No	Others	Yes
0634	SD1	29	Negative	Negative	No	Secondary school or below	Married	Employed	More than 8,000	Han	Two or more times	No	Condom	No
0635	SD1	30	Negative	Negative	No	High school	Married	Employed	4,000-8,000	Han	One time	No	Others	No
0636	SD1	49	Negative	Negative	No	Secondary school or below	Married	Employed	Less than 4,000	Han	Two or more times	Yes	Others	Yes
0637	SD1	48	Negative	Negative	No	High school	Married	Un-employed	Less than 4,000	Others	Two or more times	No	Others	No
0638	SD1	43	Negative	Negative	No	Secondary school or below	Married	Employed	Less than 4,000	Han	Two or more times	No	Others	Yes
0639	SD1	44	Negative	Negative	Yes	High school	Married	Un-employed	4,000-8,000	Han	Two or more times	No	Condom	No
0640	SD1	41	Negative	Negative	Yes	College or above	Married	Employed	4,000-8,000	Han	Two or more times	No	Others	No
0641	SD1	39	Negative	Negative	No	High school	Married	Employed	4,000-8,000	Han	Two or more times	No	Condom	No
0642	SD1	46	Negative	Negative	No	Secondary school or below	Married	Employed	4,000-8,000	Han	Two or more times	No	Condom	No
0643	SD1	37	Negative	Negative	No	High school	Married	Employed	Less than 4,000	Han	One time	No	Others	No
0644	SD1	39	Negative	Negative	Yes	High school	Married	Employed	Less than 4,000	Han	One time	No	Others	No
0645	SD1	43	Negative	Negative	No	Secondary school or below	Married	Employed	4,000-8,000	Han	Two or more times	No	Others	No
0646	SD1	30	Negative	Negative	No	College or above	Married	Employed	4,000-8,000	Han	Two or more times	No	Condom	No
0647	SD1	47	Negative	Negative	No	High school	Married	Employed	Less than 4,000	Han	Two or more times	No	Condom	No
0648	SD1	34	Negative	Negative	Yes	College or above	Married	Employed	More than 8,000	Han	One time	No	Condom	No
0649	SD1	36	Negative	Negative	No	Secondary school or below	Married	Employed	Less than 4,000	Han	Two or more times	No	Condom	No
0650	SD1	34	Negative	Negative	No	High school	Married	Employed	More than 8,000	Han	Two or more times	No	Others	No
0651	SD1	42	Negative	Negative	No	Secondary school or below	Married	Employed	Less than 4,000	Han	Two or more times	No	Others	No
0652	SD1	55	Negative	Negative	No	High school	Married	Un-employed	Less than 4,000	Han	Two or more times	No	Others	No
0653	SD1	33	Negative	Negative	No	Secondary school or below	Married	Employed	4,000-8,000	Han	Two or more times	No	Others	No
0654	SD1	56	Negative	Negative	Yes	Secondary school or below	Married	Employed	Less than 4,000	Han	One time	No	Others	No
0655	SD1	34	Negative	Negative	No	High school	Married	Employed	4,000-8,000	Han	Two or more times	Yes	Condom	Yes
0656	SD1	33	Negative	Negative	No	High school	Married	Employed	Less than 4,000	Han	Two or more times	Yes	Condom	Yes
0657	SD1	34	Negative	Negative	No	High school	Married	Un-employed	Less than 4,000	Han	One time	No	Condom	No
0658	SD1	39	Negative	Negative	No	Secondary school or below	Married	Un-employed	Less than 4,000	Others	Two or more times	Yes	Others	No
0659	SD1	48	Negative	Negative	No	Secondary school or below	Married	Un-employed	Less than 4,000	Others	Two or more times	No	Others	No
0660	SD1	48	Negative	Negative	Yes	High school	Married	Employed	Less than 4,000	Han	Two or more times	No	Others	No
0661	SD1	31	Negative	Negative	No	Secondary school or below	Married	Employed	Less than 4,000	Han	Two or more times	No	Others	No
0662	SD1	39	Negative	Negative	No	Secondary school or below	Married	Employed	Less than 4,000	Han	Two or more times	No	Others	No
0663	SD1	47	Negative	Negative	No	Secondary school or below	Married	Employed	Less than 4,000	Han	Two or more times	No	Others	No
0664	SD1	48	Negative	Negative	No	Secondary school or below	Married	Employed	Less than 4,000	Han	Two or more times	No	Others	No
0665	SD1	48	Negative	Negative	No	Secondary school or below	Married	Employed	Less than 4,000	Han	Two or more times	No	Others	No
0666	SD1	42	Negative	Negative	No	Secondary school or below	Married	Employed	Less than 4,000	Han	Two or more times	No	Others	Yes
0667	SD1	41	Negative	Negative	No	Secondary school or below	Married	Employed	Less than 4,000	Han	Two or more times	No	Others	No
0668	SD1	41	Negative	Negative	No	Secondary school or below	Married	Un-employed	Less than 4,000	Han	Two or more times	No	Condom	No
0669	SD1	51	Negative	Negative	No	Secondary school or below	Married	Employed	Less than 4,000	Han	Two or more times	No	Others	No
0670	SD1	41	Negative	Negative	Yes	High school	Married	Employed	4,000-8,000	Han	Two or more times	No	Condom	No
0671	SD1	30	Negative	Negative	No	Secondary school or below	Married	Employed	Less than 4,000	Han	Two or more times	Yes	Others	Yes
0672	SD1	31	Negative	Negative	No	High school	Married	Employed	Less than 4,000	Han	Two or more times	Yes	Others	No
0673	SD1	30	Negative	Negative	Yes	Secondary school or below	Married	Employed	Less than 4,000	Han	Two or more times	No	Others	No
0674	SD1	44	Negative	Negative	No	Secondary school or below	Married	Employed	Less than 4,000	Han	Two or more times	Yes	Others	No
0675	SD1	33	Positive	Negative	No	Secondary school or below	Married	Employed	Less than 4,000	Han	Two or more times	Yes	Condom	No
0676	SD1	36	Negative	Negative	No	Secondary school or below	Married	Employed	Less than 4,000	Han	Two or more times	Yes	Others	No
0677	SD1	31	Negative	Negative	No	Secondary school or below	Married	Employed	Less than 4,000	Han	Two or more times	Yes	Condom	No
0678	SD1	23	Negative	Negative	No	Secondary school or below	Married	Employed	Less than 4,000	Han	One time	No	Others	Yes
0679	SD1	56	Negative	Negative	Yes	College or above	Married	Un-employed	Less than 4,000	Han	Two or more times	Yes	Others	No
0680	SD1	49	Negative	Negative	Yes	High school	Married	Un-employed	4,000-8,000	Han	One time	No	Others	No
0681	SD1	38	Negative	Negative	Yes	High school	Married	Un-employed	4,000-8,000	Han	One time	No	Others	No
0682	SD1	48	Negative	Negative	No	Secondary school or below	Married	Employed	Less than 4,000	Han	Two or more times	No	Condom	No
0683	SD1	45	Negative	Negative	Yes	High school	Married	Un-employed	4,000-8,000	Han	One time	No	Others	No
0684	SD1	47	Negative	Negative	No	Secondary school or below	Married	Employed	Less than 4,000	Han	Two or more times	No	Others	No
0685	SD1	40	Negative	Negative	No	High school	Married	Employed	Less than 4,000	Han	Two or more times	No	Condom	Yes
0686	SD1	41	Negative	Negative	No	College or above	Married	Employed	4,000-8,000	Han	Two or more times	No	Others	No
0687	SD1	38	Negative	Negative	No	Secondary school or below	Married	Employed	Less than 4,000	Han	Two or more times	No	Condom	No
0688	SD1	45	Negative	Negative	No	High school	Married	Employed	Less than 4,000	Han	Two or more times	Yes	Others	No
0689	SD1	35	Negative	Negative	No	High school	Married	Employed	Less than 4,000	Han	Two or more times	Yes	Others	No
0690	SD1	33	Negative	Negative	No	High school	Married	Employed	4,000-8,000	Han	Two or more times	No	Others	No
0691	SD1	51	Negative	Negative	Yes	High school	Married	Un-employed	4,000-8,000	Han	One time	No	Others	No
0692	SD1	52	Negative	Negative	Yes	High school	Married	Un-employed	4,000-8,000	Han	One time	No	Others	No
0693	SD1	42	Negative	Negative	No	Secondary school or below	Married	Employed	Less than 4,000	Han	Two or more times	No	Condom	No
0694	SD1	46	Negative	Negative	Yes	College or above	Married	Employed	Less than 4,000	Han	Two or more times	No	Condom	No
0695	SD1	39	Negative	Negative	No	Secondary school or below	Married	Employed	Less than 4,000	Han	Two or more times	No	Others	No
0696	SD1	40	Negative	Negative	No	Secondary school or below	Married	Employed	Less than 4,000	Han	Two or more times	Yes	Others	No
0697	SD1	36	Negative	Negative	No	High school	Married	Employed	4,000-8,000	Han	Two or more times	No	Condom	No
0698	SD1	50	Negative	Negative	No	Secondary school or below	Married	Un-employed	Less than 4,000	Han	Two or more times	No	Others	No
0699	SD1	45	Negative	Negative	Yes	College or above	Married	Employed	More than 8,000	Han	Two or more times	No	Others	No
0700	SD1	34	Negative	Negative	No	Secondary school or below	Married	Employed	Less than 4,000	Han	One time	No	Condom	No
0701	SD1	35	Negative	Negative	No	Secondary school or below	Married	Employed	Less than 4,000	Others	Two or more times	No	Others	No
0702	SD1	42	Negative	Negative	No	High school	Married	Employed	Less than 4,000	Han	Two or more times	No	Others	No
0703	SD1	48	Negative	Negative	Yes	High school	Married	Un-employed	4,000-8,000	Han	One time	No	Others	No
0704	SD1	44	Negative	Negative	No	Secondary school or below	Married	Employed	Less than 4,000	Han	Two or more times	No	Others	No
0705	SD1	38	Negative	Negative	No	High school	Married	Employed	Less than 4,000	Han	Two or more times	Yes	Others	No
0706	SD1	36	Negative	Negative	No	High school	Married	Employed	Less than 4,000	Han	Two or more times	Yes	Others	No
0707	SD1	39	Negative	Negative	No	Secondary school or below	Married	Employed	Less than 4,000	Han	Two or more times	No	Others	No
0708	SD1	34	Negative	Negative	No	Secondary school or below	Married	Employed	Less than 4,000	Han	Two or more times	No	Others	No
0709	SD1	42	Negative	Negative	Yes	College or above	Married	Employed	More than 8,000	Han	Two or more times	Yes	Condom	Yes
0710	SD1	38	Negative	Negative	No	Secondary school or below	Married	Employed	Less than 4,000	Han	Two or more times	Yes	Condom	No
0711	SD1	36	Negative	Negative	Yes	High school	Married	Employed	Less than 4,000	Han	Two or more times	No	Condom	No
0712	SD1	37	Negative	Negative	No	Secondary school or below	Married	Employed	Less than 4,000	Han	Two or more times	No	Condom	No
0713	SD1	38	Negative	Negative	No	High school	Married	Employed	Less than 4,000	Han	One time	No	Condom	Yes
0714	SD1	40	Negative	Negative	No	Secondary school or below	Married	Employed	Less than 4,000	Han	Two or more times	No	Others	No
0715	SD1	46	Negative	Negative	No	Secondary school or below	Married	Employed	Less than 4,000	Han	Two or more times	No	Others	No
0716	SD1	41	Negative	Negative	No	High school	Married	Employed	Less than 4,000	Han	Two or more times	No	Others	Yes
0717	SD1	30	Negative	Negative	No	Secondary school or below	Married	Employed	Less than 4,000	Han	Two or more times	No	Condom	Yes
0718	SD1	43	Negative	Negative	Yes	Secondary school or below	Married	Employed	Less than 4,000	Han	One time	No	Condom	No
0719	SD1	35	Negative	Negative	No	High school	Married	Employed	Less than 4,000	Han	Two or more times	Yes	Others	No
0720	SD1	31	Negative	Negative	No	High school	Married	Employed	4,000-8,000	Han	Two or more times	No	Others	No
0721	SD1	46	Negative	Negative	Yes	High school	Married	Employed	4,000-8,000	Han	One time	No	Others	No
0722	SD1	40	Negative	Negative	Yes	High school	Married	Employed	More than 8,000	Han	Two or more times	No	Condom	No
0723	SD1	48	Negative	Negative	Yes	High school	Married	Employed	Less than 4,000	Han	Two or more times	No	Others	No
0724	SD1	43	Negative	Negative	Yes	Secondary school or below	Married	Employed	Less than 4,000	Han	Two or more times	No	Condom	No
0725	SD1	46	Negative	Negative	Yes	High school	Married	Employed	Less than 4,000	Han	One time	No	Condom	No
0726	SD1	54	Negative	Negative	Yes	Secondary school or below	Married	Employed	4,000-8,000	Han	Two or more times	No	Others	No
0727	SD1	35	Negative	Negative	Yes	High school	Married	Employed	4,000-8,000	Han	One time	Yes	Condom	No
0728	SD1	47	Negative	Negative	No	Secondary school or below	Married	Employed	Less than 4,000	Han	Two or more times	No	Others	No
0729	SD1	45	Negative	Negative	Yes	Secondary school or below	Married	Employed	Less than 4,000	Han	Two or more times	No	Condom	No
0730	SD1	33	Negative	Negative	No	High school	Married	Employed	4,000-8,000	Han	Two or more times	No	Condom	No
0731	SD1	41	Positive	Negative	No	High school	Married	Employed	4,000-8,000	Han	Two or more times	No	Others	No
0732	SD1	46	Negative	Negative	Yes	Secondary school or below	Married	Employed	Less than 4,000	Han	Two or more times	No	Others	No
0733	SD1	36	Negative	Negative	No	High school	Married	Employed	Less than 4,000	Han	One time	No	Condom	Yes
0734	SD1	36	Negative	Negative	No	High school	Married	Employed	4,000-8,000	Han	One time	No	Condom	Yes
0735	SD1	49	Negative	Negative	Yes	Secondary school or below	Others	Un-employed	Less than 4,000	Han	Two or more times	No	Others	No
0736	SD1	39	Negative	Negative	No	High school	Married	Employed	Less than 4,000	Han	Two or more times	Yes	Condom	No
0737	SD1	50	Negative	Negative	No	Secondary school or below	Married	Un-employed	Less than 4,000	Han	Two or more times	No	Others	No
0738	SD1	45	Positive	Negative	Yes	High school	Married	Employed	Less than 4,000	Han	Two or more times	No	Others	No
0739	SD1	41	Negative	Negative	No	Secondary school or below	Married	Employed	4,000-8,000	Han	Two or more times	Yes	Condom	No
0740	SD1	31	Negative	Negative	No	College or above	Married	Employed	Less than 4,000	Han	Two or more times	No	Condom	No
0741	SD1	43	Negative	Negative	No	Secondary school or below	Married	Employed	Less than 4,000	Han	Two or more times	Yes	Others	Yes
0742	SD1	30	Negative	Negative	Yes	College or above	Married	Employed	4,000-8,000	Han	Two or more times	Yes	Others	Yes
0743	SD1	47	Negative	Negative	No	High school	Married	Employed	Less than 4,000	Han	Two or more times	No	Others	Yes
0744	SD1	39	Negative	Negative	No	Secondary school or below	Married	Employed	Less than 4,000	Han	Two or more times	Yes	Others	Yes
0745	SD1	52	Negative	Negative	No	High school	Married	Employed	Less than 4,000	Han	Two or more times	No	Others	No
0746	SD1	35	Negative	Negative	No	High school	Married	Employed	Less than 4,000	Han	One time	No	Condom	No
0747	SD1	49	Negative	Negative	Yes	Secondary school or below	Married	Employed	4,000-8,000	Han	Two or more times	No	Others	No
0748	SD1	29	Negative	Negative	No	High school	Married	Employed	4,000-8,000	Han	Two or more times	Yes	Condom	No
0749	SD1	45	Negative	Negative	Yes	High school	Married	Un-employed	4,000-8,000	Han	One time	No	Others	No
0750	SD1	49	Negative	Negative	Yes	High school	Married	Un-employed	4,000-8,000	Han	One time	No	Others	No
0751	SD1	50	Negative	Negative	Yes	High school	Married	Un-employed	4,000-8,000	Han	One time	No	Others	No
0752	SD1	48	Negative	Negative	Yes	High school	Married	Un-employed	4,000-8,000	Han	One time	No	Others	No
0753	SD1	46	Negative	Negative	Yes	High school	Married	Un-employed	4,000-8,000	Han	One time	No	Others	No
0754	SD1	41	Negative	Negative	Yes	High school	Married	Un-employed	4,000-8,000	Han	One time	No	Others	No
0755	SD1	41	Negative	Negative	Yes	High school	Married	Un-employed	4,000-8,000	Han	One time	No	Others	No
0756	SD1	51	Negative	Negative	Yes	High school	Married	Un-employed	4,000-8,000	Han	One time	No	Others	No
0757	SD1	33	Negative	Negative	Yes	High school	Married	Un-employed	4,000-8,000	Han	One time	No	Others	No
0758	SD1	48	Negative	Negative	Yes	High school	Married	Un-employed	4,000-8,000	Han	One time	No	Others	No
0759	SD1	44	Negative	Negative	No	Secondary school or below	Married	Employed	Less than 4,000	Han	Two or more times	No	Others	No
0760	SD1	48	Negative	Negative	No	Secondary school or below	Married	Employed	Less than 4,000	Han	Two or more times	No	Condom	No
0761	SD1	40	Negative	Negative	No	Secondary school or below	Married	Employed	Less than 4,000	Han	Two or more times	No	Others	No
0762	SD1	44	Negative	Negative	No	Secondary school or below	Married	Employed	Less than 4,000	Han	Two or more times	No	Others	No
0763	SD1	21	Negative	Negative	Yes	High school	Married	Un-employed	4,000-8,000	Han	One time	No	Others	No
0764	SD1	40	Negative	Negative	Yes	High school	Married	Un-employed	4,000-8,000	Han	One time	No	Others	No
0765	SD1	53	Negative	Negative	Yes	High school	Married	Un-employed	4,000-8,000	Han	One time	No	Others	No
0766	SD1	49	Negative	Negative	Yes	High school	Married	Un-employed	4,000-8,000	Han	One time	No	Others	No
0767	SD1	51	Negative	Negative	No	Secondary school or below	Married	Employed	Less than 4,000	Han	Two or more times	No	Others	Yes
0768	SD1	31	Negative	Negative	No	High school	Married	Un-employed	Less than 4,000	Han	One time	No	Condom	No
0769	SD1	32	Negative	Negative	No	Secondary school or below	Married	Employed	Less than 4,000	Han	Two or more times	No	Condom	Yes
0770	SD1	48	Negative	Negative	No	Secondary school or below	Married	Employed	Less than 4,000	Han	Two or more times	No	Others	No
0771	SD1	33	Negative	Negative	No	High school	Married	Employed	4,000-8,000	Han	Two or more times	Yes	Others	No
0772	SD1	35	Negative	Negative	No	Secondary school or below	Married	Un-employed	Less than 4,000	Han	Two or more times	No	Others	No
0773	SD1	36	Negative	Negative	No	Secondary school or below	Married	Un-employed	Less than 4,000	Han	Two or more times	No	Others	No
0774	SD1	32	Negative	Negative	No	College or above	Married	Employed	4,000-8,000	Han	One time	No	Condom	Yes
0775	SD1	34	Negative	Negative	No	Secondary school or below	Married	Un-employed	Less than 4,000	Han	Two or more times	No	Condom	No
0776	SD1	45	Negative	Negative	No	Secondary school or below	Married	Un-employed	Less than 4,000	Han	One time	No	Others	No
0777	SD1	36	Negative	Negative	No	Secondary school or below	Married	Employed	Less than 4,000	Han	Two or more times	No	Others	No
0778	SD1	43	Negative	Negative	No	Secondary school or below	Married	Employed	Less than 4,000	Han	Two or more times	No	Others	No
0779	SD1	55	Negative	Negative	No	Secondary school or below	Married	Un-employed	Less than 4,000	Han	Two or more times	No	Others	No
0780	SD1	34	Negative	Negative	No	High school	Married	Employed	4,000-8,000	Han	One time	No	Others	No
0781	SD1	31	Negative	Negative	No	Secondary school or below	Married	Employed	Less than 4,000	Han	Two or more times	No	Others	No
0782	SD1	46	Negative	Negative	No	High school	Married	Employed	Less than 4,000	Han	Two or more times	No	Others	No
0783	SD1	41	Negative	Negative	No	High school	Married	Employed	4,000-8,000	Han	One time	No	Condom	No
0784	SD1	33	Negative	Negative	No	Secondary school or below	Married	Employed	Less than 4,000	Han	Two or more times	Yes	Condom	Yes
0785	SD1	40	Negative	Negative	No	High school	Married	Employed	Less than 4,000	Han	One time	No	Others	No
0786	SD1	36	Negative	Negative	No	High school	Married	Employed	Less than 4,000	Others	Two or more times	No	Others	Yes
0787	SD1	47	Negative	Negative	No	Secondary school or below	Married	Employed	Less than 4,000	Han	Two or more times	No	Condom	No
0788	SD1	37	Positive	Negative	No	High school	Married	Un-employed	4,000-8,000	Han	Two or more times	No	Condom	Yes
0789	SD1	47	Negative	Negative	No	Secondary school or below	Married	Un-employed	Less than 4,000	Han	Two or more times	No	Others	No
0790	SD1	41	Negative	Negative	No	Secondary school or below	Married	Un-employed	Less than 4,000	Han	Two or more times	No	Others	No
0791	SD1	33	Negative	Negative	No	High school	Married	Employed	Less than 4,000	Han	Two or more times	Yes	Others	No
0792	SD1	40	Negative	Negative	Yes	High school	Married	Un-employed	Less than 4,000	Han	One time	No	Condom	No
0793	SD1	46	Negative	Negative	No	High school	Married	Employed	4,000-8,000	Han	Two or more times	No	Others	No
0794	SD1	37	Negative	Negative	No	Secondary school or below	Married	Employed	Less than 4,000	Han	Two or more times	No	Others	No
0795	SD1	39	Negative	Negative	No	Secondary school or below	Married	Employed	Less than 4,000	Han	Two or more times	No	Others	No
0796	SD1	34	Negative	Negative	No	Secondary school or below	Married	Employed	Less than 4,000	Han	Two or more times	No	Others	No
0797	SD1	39	Negative	Negative	No	Secondary school or below	Married	Employed	Less than 4,000	Han	Two or more times	Yes	Others	No
0798	SD1	29	Negative	Negative	No	High school	Married	Employed	4,000-8,000	Han	Two or more times	No	Others	No
0799	SD1	29	Negative	Negative	No	College or above	Married	Employed	More than 8,000	Han	Two or more times	No	Others	No
0800	SD1	46	Negative	Negative	No	High school	Married	Employed	Less than 4,000	Han	One time	No	Condom	No
0801	SD1	44	Negative	Negative	No	Secondary school or below	Married	Employed	Less than 4,000	Han	Two or more times	No	Condom	No
0802	SD1	36	Negative	Negative	No	High school	Married	Employed	4,000-8,000	Han	Two or more times	No	Others	Yes
0803	SD1	39	Negative	Negative	No	Secondary school or below	Married	Employed	Less than 4,000	Han	Two or more times	Yes	Others	Yes
0804	SD1	32	Negative	Negative	Yes	High school	Married	Un-employed	4,000-8,000	Han	One time	No	Others	No
0805	SD1	54	Negative	Negative	No	Secondary school or below	Married	Un-employed	Less than 4,000	Others	One time	No	Others	No
0806	SD1	30	Negative	Negative	Yes	College or above	Married	Employed	Less than 4,000	Others	Two or more times	No	Others	Yes
0807	SD1	38	Negative	Negative	No	High school	Married	Employed	4,000-8,000	Han	Two or more times	No	Others	No
0808	SD1	24	Negative	Negative	No	High school	Married	Employed	4,000-8,000	Han	Two or more times	No	Others	No
0809	SD1	40	Negative	Negative	No	Secondary school or below	Married	Employed	Less than 4,000	Han	Two or more times	No	Others	No
0810	SD1	41	Negative	Negative	No	Secondary school or below	Married	Employed	Less than 4,000	Han	Two or more times	No	Others	No
0811	SD1	35	Negative	Negative	Yes	College or above	Married	Employed	4,000-8,000	Han	Two or more times	No	Condom	No
0812	SD1	26	Negative	Negative	No	Secondary school or below	Married	Employed	Less than 4,000	Han	One time	No	Others	No
0813	SD1	38	Negative	Negative	No	Secondary school or below	Married	Employed	Less than 4,000	Han	Two or more times	No	Others	Yes
0814	SD1	30	Negative	Negative	No	College or above	Married	Employed	Less than 4,000	Han	One time	No	Condom	Yes
0815	SD1	29	Negative	Negative	No	Secondary school or below	Married	Employed	Less than 4,000	Han	Two or more times	No	Others	No
0816	SD1	31	Negative	Negative	No	Secondary school or below	Married	Employed	Less than 4,000	Han	Two or more times	No	Others	No
0817	SD1	44	Negative	Negative	No	Secondary school or below	Married	Employed	Less than 4,000	Han	Two or more times	Yes	Others	No
0818	SD1	43	Negative	Negative	No	Secondary school or below	Married	Employed	Less than 4,000	Han	None	No	Others	Yes
0819	SD1	47	Negative	Negative	No	Secondary school or below	Married	Employed	Less than 4,000	Han	Two or more times	No	Condom	Yes
0820	SD1	41	Negative	Negative	No	Secondary school or below	Married	Employed	Less than 4,000	Han	One time	No	Condom	No
0821	SD1	44	Negative	Negative	No	Secondary school or below	Married	Employed	Less than 4,000	Han	Two or more times	No	Condom	Yes
0822	SD1	43	Negative	Negative	Yes	High school	Married	Employed	Less than 4,000	Han	Two or more times	No	Condom	No
0823	SD1	40	Negative	Negative	No	High school	Married	Employed	Less than 4,000	Han	Two or more times	No	Condom	No
0824	SD1	37	Negative	Negative	Yes	High school	Married	Un-employed	4,000-8,000	Han	One time	No	Others	No
0825	SD1	56	Negative	Negative	No	High school	Married	Un-employed	Less than 4,000	Han	Two or more times	Yes	Others	No
0826	SD1	34	Negative	Negative	Yes	College or above	Married	Employed	4,000-8,000	Han	Two or more times	No	Others	Yes
0827	SD1	24	Negative	Negative	No	Secondary school or below	Married	Employed	4,000-8,000	Han	Two or more times	No	Others	No
0828	SD1	40	Negative	Negative	No	Secondary school or below	Married	Employed	4,000-8,000	Han	Two or more times	No	Condom	No
0829	SD1	54	Negative	Negative	Yes	Secondary school or below	Married	Un-employed	Less than 4,000	Han	Two or more times	No	Others	No
0830	SD1	44	Negative	Negative	No	Secondary school or below	Married	Un-employed	Less than 4,000	Han	Two or more times	No	Others	No
0831	SD1	60	Negative	Negative	No	High school	Married	Un-employed	Less than 4,000	Han	Two or more times	No	Others	No
0832	SD1	30	Negative	Negative	No	Secondary school or below	Married	Employed	Less than 4,000	Han	Two or more times	Yes	Others	No
0833	SD1	43	Negative	Negative	No	Secondary school or below	Married	Employed	Less than 4,000	Han	Two or more times	No	Others	No
0834	SD1	36	Negative	Negative	No	Secondary school or below	Married	Employed	Less than 4,000	Han	Two or more times	No	Others	No
0835	SD1	50	Negative	Negative	No	Secondary school or below	Married	Employed	Less than 4,000	Others	Two or more times	No	Others	No
0836	SD1	49	Positive	Negative	Yes	High school	Married	Employed	4,000-8,000	Han	Two or more times	No	Condom	No
0837	SD1	46	Negative	Negative	Yes	High school	Married	Employed	Less than 4,000	Han	Two or more times	Yes	Others	Yes
0838	SD1	33	Negative	Negative	Yes	College or above	Married	Employed	Less than 4,000	Han	Two or more times	No	Condom	No
0839	SD1	43	Negative	Negative	No	Secondary school or below	Married	Employed	Less than 4,000	Han	Two or more times	No	Others	No
0840	SD1	55	Negative	Negative	No	Secondary school or below	Married	Employed	4,000-8,000	Han	Two or more times	No	Others	No
0841	SD1	54	Negative	Negative	No	Secondary school or below	Married	Un-employed	Less than 4,000	Han	Two or more times	No	Others	No
0842	SD1	43	Negative	Negative	No	Secondary school or below	Married	Employed	Less than 4,000	Han	Two or more times	No	Condom	No
0843	SD1	25	Negative	Negative	No	Secondary school or below	Married	Employed	Less than 4,000	Han	Two or more times	No	Condom	Yes
0844	SD1	48	Negative	Negative	No	High school	Married	Un-employed	4,000-8,000	Han	Two or more times	No	Others	No
0845	SD1	54	Negative	Negative	No	Secondary school or below	Married	Un-employed	4,000-8,000	Han	Two or more times	No	Others	No
0846	SD1	24	Negative	Negative	No	Secondary school or below	Married	Employed	Less than 4,000	Han	One time	No	Condom	No
0847	SD1	42	Negative	Negative	Yes	High school	Married	Employed	4,000-8,000	Han	Two or more times	No	Condom	No
0848	SD1	42	Negative	Negative	Yes	High school	Others	Employed	4,000-8,000	Han	None	No	Others	No
0849	SD1	44	Negative	Negative	Yes	High school	Married	Employed	Less than 4,000	Han	Two or more times	No	Others	Yes
0850	SD1	34	Negative	Negative	No	High school	Married	Un-employed	4,000-8,000	Han	Two or more times	No	Condom	No
0851	SD1	37	Negative	Negative	No	Secondary school or below	Married	Employed	Less than 4,000	Han	Two or more times	No	Others	No
0852	SD1	50	Negative	Negative	No	Secondary school or below	Married	Employed	Less than 4,000	Han	Two or more times	No	Others	No
0853	SD1	24	Negative	Negative	No	High school	Married	Employed	Less than 4,000	Han	One time	Yes	Others	No
0854	SD1	38	Negative	Negative	Yes	College or above	Married	Employed	4,000-8,000	Han	One time	No	Others	Yes
0855	SD1	36	Negative	Negative	No	High school	Married	Employed	4,000-8,000	Han	Two or more times	No	Others	No
0856	SD1	47	Negative	Negative	No	Secondary school or below	Married	Employed	Less than 4,000	Han	Two or more times	No	Condom	No
0857	SD1	24	Negative	Negative	Yes	High school	Married	Employed	4,000-8,000	Han	Two or more times	No	Condom	No
0858	SD1	24	Negative	Negative	No	Secondary school or below	Married	Employed	4,000-8,000	Han	Two or more times	No	Others	No
0859	SD1	37	Negative	Negative	No	Secondary school or below	Married	Employed	Less than 4,000	Han	Two or more times	No	Others	No
0860	SD1	35	Negative	Negative	No	High school	Married	Employed	Less than 4,000	Han	Two or more times	Yes	Condom	No
0861	SD1	47	Negative	Negative	No	High school	Married	Employed	Less than 4,000	Han	Two or more times	Yes	Condom	No
0862	SD1	40	Negative	Negative	No	College or above	Married	Employed	Less than 4,000	Han	Two or more times	No	Condom	No
0863	SD1	31	Negative	Negative	No	Secondary school or below	Married	Employed	Less than 4,000	Han	Two or more times	Yes	Condom	No
0864	SD1	36	Negative	Negative	Yes	College or above	Married	Employed	Less than 4,000	Han	Two or more times	Yes	Condom	Yes
0865	SD1	45	Negative	Negative	Yes	College or above	Married	Employed	Less than 4,000	Han	Two or more times	No	Condom	No
0866	SD1	24	Negative	Negative	Yes	College or above	Married	Employed	4,000-8,000	Han	Two or more times	Yes	Others	No
0867	SD1	38	Negative	Negative	Yes	High school	Married	Employed	4,000-8,000	Han	One time	No	Others	No
0868	SD1	48	Negative	Negative	No	Secondary school or below	Married	Employed	Less than 4,000	Han	Two or more times	No	Others	No
0869	SD1	39	Negative	Negative	Yes	College or above	Married	Employed	More than 8,000	Han	Two or more times	No	Condom	No
0870	SD1	45	Negative	Negative	No	Secondary school or below	Married	Employed	4,000-8,000	Han	Two or more times	No	Others	No
0871	SD1	27	Negative	Negative	No	High school	Married	Employed	4,000-8,000	Han	Two or more times	No	Condom	No
0872	SD1	45	Negative	Negative	No	Secondary school or below	Married	Employed	Less than 4,000	Han	Two or more times	No	Others	No
0873	SD1	29	Negative	Negative	No	High school	Married	Employed	Less than 4,000	Han	Two or more times	No	Others	Yes
0874	SD1	40	Negative	Negative	No	Secondary school or below	Married	Employed	Less than 4,000	Han	Two or more times	Yes	Others	No
0875	SD1	36	Negative	Negative	Yes	High school	Married	Employed	Less than 4,000	Han	Two or more times	No	Condom	No
0876	SD1	29	Negative	Negative	No	High school	Married	Employed	Less than 4,000	Han	Two or more times	No	Condom	Yes
0877	SD1	37	Negative	Negative	No	High school	Married	Employed	Less than 4,000	Han	Two or more times	No	Others	No
0878	SD1	22	Negative	Negative	No	Secondary school or below	Married	Employed	Less than 4,000	Han	One time	No	Condom	Yes
0879	SD1	45	Negative	Negative	Yes	High school	Married	Employed	Less than 4,000	Han	One time	No	Others	No
0880	SD1	26	Negative	Negative	No	High school	Married	Employed	Less than 4,000	Han	Two or more times	No	Others	No
0881	SD1	27	Negative	Negative	No	Secondary school or below	Married	Employed	Less than 4,000	Han	Two or more times	Yes	Condom	Yes
0882	SD1	47	Negative	Negative	No	Secondary school or below	Married	Employed	Less than 4,000	Han	Two or more times	No	Others	No
0883	SD1	38	Negative	Negative	No	Secondary school or below	Married	Employed	4,000-8,000	Han	Two or more times	No	Others	No
0884	SD1	39	Negative	Negative	Yes	College or above	Married	Employed	Less than 4,000	Han	Two or more times	Yes	Condom	No
0885	SD1	35	Negative	Negative	Yes	High school	Married	Employed	Less than 4,000	Han	Two or more times	No	Others	No
0886	SD1	46	Negative	Negative	No	Secondary school or below	Married	Employed	Less than 4,000	Han	Two or more times	No	Others	No
0887	SD1	46	Negative	Negative	No	Secondary school or below	Married	Employed	Less than 4,000	Han	Two or more times	No	Condom	No
0888	SD1	44	Negative	Negative	No	High school	Married	Employed	Less than 4,000	Han	One time	No	Others	No
0889	SD1	40	Negative	Negative	No	Secondary school or below	Married	Employed	4,000-8,000	Han	Two or more times	No	Others	No
0890	SD1	43	Negative	Negative	No	Secondary school or below	Married	Employed	Less than 4,000	Han	Two or more times	No	Others	No
0891	SD1	44	Negative	Negative	No	High school	Married	Employed	4,000-8,000	Han	Two or more times	No	Others	No
0892	SD1	32	Negative	Negative	No	Secondary school or below	Married	Employed	Less than 4,000	Han	Two or more times	No	Others	Yes
0893	SD1	34	Negative	Negative	No	Secondary school or below	Married	Employed	Less than 4,000	Han	Two or more times	No	Condom	No
0894	SD1	48	Negative	Negative	No	Secondary school or below	Married	Employed	Less than 4,000	Han	Two or more times	Yes	Others	Yes
0895	SD1	39	Negative	Negative	No	High school	Married	Employed	Less than 4,000	Han	One time	No	Condom	Yes
0896	SD1	50	Negative	Negative	No	Secondary school or below	Married	Employed	Less than 4,000	Han	Two or more times	No	Others	No
0897	SD1	53	Negative	Negative	Yes	High school	Married	Un-employed	4,000-8,000	Han	One time	No	Others	No
0898	SD1	34	Negative	Negative	Yes	High school	Married	Employed	4,000-8,000	Han	Two or more times	No	Condom	No
0899	SD1	51	Negative	Negative	No	Secondary school or below	Married	Employed	4,000-8,000	Han	Two or more times	No	Others	No
0900	SD1	56	Negative	Negative	No	High school	Married	Un-employed	Less than 4,000	Han	Two or more times	No	Others	No
0901	SD1	47	Negative	Negative	No	Secondary school or below	Married	Employed	Less than 4,000	Han	Two or more times	No	Others	No
0902	SD1	46	Negative	Negative	No	Secondary school or below	Married	Employed	Less than 4,000	Han	Two or more times	No	Others	No
0903	SD1	41	Negative	Negative	No	Secondary school or below	Married	Employed	Less than 4,000	Han	Two or more times	No	Condom	No
0904	SD1	47	Negative	Negative	No	Secondary school or below	Married	Employed	Less than 4,000	Han	Two or more times	No	Others	No
0905	SD1	45	Negative	Negative	No	Secondary school or below	Married	Employed	Less than 4,000	Han	One time	No	Others	No
0906	SD1	32	Negative	Negative	No	High school	Married	Employed	Less than 4,000	Han	Two or more times	No	Condom	No
0907	SD1	36	Negative	Negative	No	Secondary school or below	Married	Employed	4,000-8,000	Han	Two or more times	No	Others	No
0908	SD1	39	Negative	Negative	No	Secondary school or below	Married	Employed	Less than 4,000	Han	Two or more times	No	Others	Yes
0909	SD1	31	Negative	Negative	No	High school	Married	Employed	Less than 4,000	Han	Two or more times	No	Others	No
0910	SD1	36	Negative	Negative	No	Secondary school or below	Married	Employed	Less than 4,000	Han	Two or more times	No	Others	No
0911	SD1	32	Negative	Negative	No	Secondary school or below	Married	Employed	Less than 4,000	Han	One time	No	Condom	No
0912	SD1	44	Negative	Negative	Yes	College or above	Married	Employed	More than 8,000	Han	Two or more times	No	Condom	No
0913	SD1	43	Negative	Negative	No	Secondary school or below	Married	Employed	Less than 4,000	Han	Two or more times	No	Others	No
0914	SD1	35	Positive	Negative	No	Secondary school or below	Married	Employed	Less than 4,000	Han	Two or more times	No	Others	No
0915	SD1	46	Negative	Negative	No	Secondary school or below	Married	Employed	Less than 4,000	Han	Two or more times	No	Others	Yes
0916	SD1	49	Negative	Negative	Yes	Secondary school or below	Married	Employed	Less than 4,000	Han	Two or more times	No	Others	No
0917	SD1	31	Negative	Negative	No	College or above	Married	Employed	Less than 4,000	Others	One time	No	Condom	No
0918	SD1	53	Negative	Negative	No	Secondary school or below	Married	Employed	Less than 4,000	Han	Two or more times	No	Others	No
0919	SD1	44	Negative	Negative	No	Secondary school or below	Married	Employed	Less than 4,000	Han	One time	No	Condom	No
0920	SD1	51	Negative	Negative	No	Secondary school or below	Married	Un-employed	Less than 4,000	Han	Two or more times	No	Others	No
0921	SD1	29	Negative	Negative	No	High school	Married	Employed	4,000-8,000	Han	One time	No	Condom	No
0922	SD1	51	Negative	Negative	Yes	Secondary school or below	Married	Un-employed	Less than 4,000	Han	One time	No	Others	Yes
0923	SD1	48	Negative	Negative	Yes	High school	Married	Employed	Less than 4,000	Han	Two or more times	No	Others	No
0924	SD1	42	Negative	Negative	No	Secondary school or below	Married	Employed	Less than 4,000	Han	Two or more times	No	Others	No
0925	SD1	33	Negative	Negative	No	Secondary school or below	Married	Employed	Less than 4,000	Han	None	No	Others	Yes
0926	SD1	35	Negative	Negative	No	High school	Married	Un-employed	More than 8,000	Han	One time	No	Others	No
0927	SD1	38	Positive	Negative	Yes	College or above	Married	Employed	Less than 4,000	Han	Two or more times	No	Others	No
0928	SD1	39	Negative	Negative	No	Secondary school or below	Married	Employed	Less than 4,000	Han	Two or more times	No	Others	Yes
0929	SD1	43	Negative	Negative	Yes	College or above	Married	Employed	Less than 4,000	Han	Two or more times	Yes	Others	Yes
0930	SD1	42	Negative	Negative	No	Secondary school or below	Married	Employed	Less than 4,000	Han	Two or more times	Yes	Condom	Yes
0931	SD1	38	Positive	Negative	Yes	High school	Married	Employed	4,000-8,000	Han	Two or more times	No	Condom	No
0932	SD1	39	Negative	Negative	Yes	High school	Married	Employed	4,000-8,000	Han	Two or more times	No	Others	Yes
0933	SD1	45	Negative	Negative	No	High school	Married	Employed	Less than 4,000	Han	Two or more times	Yes	Condom	No
0934	SD1	30	Negative	Negative	No	College or above	Married	Employed	4,000-8,000	Others	One time	No	Condom	Yes
0935	SD1	36	Negative	Negative	No	Secondary school or below	Married	Employed	Less than 4,000	Han	One time	No	Others	No
0936	SD1	55	Negative	Negative	Yes	College or above	Married	Employed	4,000-8,000	Han	One time	No	Others	No
0937	SD1	48	Negative	Negative	Yes	College or above	Married	Employed	More than 8,000	Han	One time	No	Others	No
0938	SD1	41	Negative	Negative	Yes	College or above	Married	Employed	4,000-8,000	Han	Two or more times	No	Condom	No
0939	SD1	34	Negative	Negative	No	Secondary school or below	Married	Employed	Less than 4,000	Han	Two or more times	No	Others	No
0940	SD1	34	Negative	Negative	Yes	High school	Married	Employed	Less than 4,000	Han	Two or more times	No	Others	No
0941	SD1	42	Negative	Negative	Yes	College or above	Married	Employed	More than 8,000	Han	Two or more times	No	Condom	No
0942	SD1	36	Negative	Negative	Yes	College or above	Married	Employed	4,000-8,000	Han	One time	No	Condom	No
0943	SD1	31	Negative	Negative	No	Secondary school or below	Married	Employed	Less than 4,000	Han	One time	No	Others	No
0944	SD1	39	Negative	Negative	Yes	College or above	Married	Employed	4,000-8,000	Han	Two or more times	Yes	Others	No
0945	SD1	35	Negative	Negative	Yes	College or above	Married	Employed	Less than 4,000	Others	One time	No	Condom	No
0946	SD1	46	Negative	Negative	Yes	High school	Married	Employed	Less than 4,000	Han	One time	No	Others	No
0947	SD1	51	Negative	Negative	Yes	College or above	Married	Employed	Less than 4,000	Han	Two or more times	Yes	Others	Yes
0948	SD1	42	Negative	Negative	Yes	High school	Married	Employed	Less than 4,000	Han	Two or more times	Yes	Others	No
0949	SD1	42	Negative	Negative	Yes	High school	Married	Employed	Less than 4,000	Han	Two or more times	Yes	Condom	No
0950	SD1	38	Negative	Negative	Yes	College or above	Married	Employed	4,000-8,000	Han	Two or more times	Yes	Condom	Yes
0951	SD1	41	Negative	Negative	No	Secondary school or below	Married	Employed	Less than 4,000	Han	Two or more times	Yes	Condom	No
0952	SD1	47	Negative	Negative	No	Secondary school or below	Married	Employed	Less than 4,000	Han	Two or more times	No	Others	No
0953	SD1	37	Negative	Negative	Yes	High school	Married	Un-employed	4,000-8,000	Han	One time	No	Others	No
0954	SD1	49	Negative	Negative	Yes	High school	Married	Employed	Less than 4,000	Han	Two or more times	Yes	Condom	No
0955	SD1	38	Negative	Negative	No	High school	Married	Employed	Less than 4,000	Han	None	No	Others	Yes
0956	SD1	49	Negative	Negative	Yes	High school	Married	Employed	4,000-8,000	Han	One time	Yes	Others	No
0957	SD1	47	Negative	Negative	No	Secondary school or below	Married	Employed	Less than 4,000	Han	Two or more times	No	Others	No
0958	SD1	44	Negative	Negative	Yes	College or above	Married	Employed	4,000-8,000	Han	Two or more times	Yes	Condom	Yes
0959	SD1	33	Negative	Negative	No	College or above	Married	Employed	4,000-8,000	Han	One time	No	Condom	No
0960	SD1	26	Negative	Negative	No	High school	Married	Employed	4,000-8,000	Han	Two or more times	No	Condom	No
0961	SD1	42	Negative	Negative	Yes	Secondary school or below	Married	Employed	Less than 4,000	Han	Two or more times	Yes	Condom	No
0962	SD1	46	Negative	Negative	No	Secondary school or below	Married	Employed	Less than 4,000	Han	Two or more times	No	Others	No
0963	SD1	50	Negative	Negative	No	Secondary school or below	Married	Employed	Less than 4,000	Han	Two or more times	Yes	Others	Yes
0964	SD1	50	Negative	Negative	No	Secondary school or below	Married	Employed	Less than 4,000	Han	Two or more times	No	Others	No
0965	SD1	38	Negative	Negative	No	College or above	Married	Employed	4,000-8,000	Han	Two or more times	Yes	Condom	No
0966	SD1	34	Negative	Negative	Yes	College or above	Married	Employed	Less than 4,000	Han	One time	No	Condom	No
0967	SD1	40	Negative	Negative	Yes	High school	Married	Employed	Less than 4,000	Han	Two or more times	No	Condom	No
0968	SD1	47	Negative	Negative	No	Secondary school or below	Married	Employed	Less than 4,000	Han	Two or more times	Yes	Others	No
0969	SD1	39	Negative	Negative	Yes	College or above	Married	Employed	Less than 4,000	Others	Two or more times	Yes	Condom	No
0970	SD1	35	Negative	Negative	Yes	College or above	Married	Employed	Less than 4,000	Han	Two or more times	Yes	Condom	No
0971	SD1	40	Negative	Negative	Yes	College or above	Married	Employed	Less than 4,000	Han	Two or more times	No	Condom	No
0972	SD1	33	Negative	Negative	Yes	College or above	Married	Employed	Less than 4,000	Han	Two or more times	Yes	Condom	Yes
0973	SD1	46	Negative	Negative	Yes	College or above	Married	Employed	Less than 4,000	Han	Two or more times	No	Others	No
0974	SD1	33	Negative	Negative	Yes	College or above	Married	Employed	Less than 4,000	Han	Two or more times	No	Condom	No
0975	SD1	35	Negative	Negative	Yes	High school	Married	Employed	More than 8,000	Han	Two or more times	Yes	Condom	No
0976	SD1	35	Negative	Negative	Yes	College or above	Married	Employed	More than 8,000	Han	Two or more times	No	Condom	No
0977	SD1	45	Negative	Negative	Yes	College or above	Married	Employed	Less than 4,000	Han	Two or more times	No	Others	Yes
0978	SD1	49	Negative	Negative	Yes	College or above	Married	Employed	Less than 4,000	Han	One time	No	Condom	No
0979	SD1	39	Negative	Negative	Yes	College or above	Married	Employed	4,000-8,000	Han	Two or more times	No	Condom	No
0980	SD1	41	Negative	Negative	No	Secondary school or below	Married	Employed	Less than 4,000	Han	Two or more times	Yes	Others	Yes
0981	SD1	36	Negative	Negative	No	Secondary school or below	Married	Employed	Less than 4,000	Han	Two or more times	Yes	Condom	Yes
0982	SD1	50	Negative	Negative	Yes	High school	Married	Employed	Less than 4,000	Han	Two or more times	Yes	Others	No
0983	SD1	33	Positive	Negative	No	High school	Married	Employed	Less than 4,000	Others	Two or more times	No	Others	No
0984	SD1	31	Negative	Negative	No	High school	Married	Employed	4,000-8,000	Han	Two or more times	No	Others	No
0985	SD1	48	Negative	Negative	Yes	College or above	Married	Employed	4,000-8,000	Han	One time	No	Condom	No
0986	SD1	54	Negative	Negative	No	Secondary school or below	Married	Employed	4,000-8,000	Han	Two or more times	No	Others	No
0987	SD1	35	Negative	Negative	No	High school	Married	Employed	More than 8,000	Others	Two or more times	Yes	Condom	Yes
0988	SD1	37	Negative	Negative	Yes	College or above	Married	Employed	4,000-8,000	Han	Two or more times	No	Condom	Yes
0989	SD1	34	Negative	Negative	Yes	High school	Married	Un-employed	4,000-8,000	Han	One time	No	Others	No
0990	SD1	30	Negative	Negative	Yes	College or above	Married	Employed	4,000-8,000	Han	One time	No	Condom	No
0991	SD1	54	Negative	Negative	No	Secondary school or below	Married	Un-employed	Less than 4,000	Han	Two or more times	Yes	Others	No
0992	SD1	32	Negative	Negative	Yes	College or above	Married	Employed	4,000-8,000	Han	None	No	Condom	No
0993	SD1	42	Negative	Negative	Yes	High school	Married	Un-employed	Less than 4,000	Han	Two or more times	Yes	Others	No
0994	SD1	43	Negative	Negative	Yes	College or above	Married	Un-employed	Less than 4,000	Han	Two or more times	Yes	Condom	Yes
0995	SD1	30	Negative	Negative	Yes	College or above	Married	Employed	More than 8,000	Han	Two or more times	Yes	Condom	No
0996	SD1	42	Negative	Negative	Yes	College or above	Married	Employed	More than 8,000	Han	Two or more times	No	Others	No
0997	SD1	42	Negative	Negative	Yes	College or above	Married	Employed	Less than 4,000	Han	Two or more times	No	Others	No
0998	SD1	49	Negative	Negative	No	College or above	Married	Employed	Less than 4,000	Han	Two or more times	Yes	Others	No
0999	SD1	44	Negative	Negative	Yes	High school	Married	Employed	Less than 4,000	Han	Two or more times	No	Condom	No
1000	SD1	54	Negative	Negative	No	High school	Married	Employed	Less than 4,000	Han	One time	No	Others	No
1001	SD1	47	Negative	Negative	No	Secondary school or below	Married	Employed	Less than 4,000	Han	Two or more times	No	Condom	Yes
1002	SD1	34	Negative	Negative	Yes	High school	Married	Employed	4,000-8,000	Han	Two or more times	Yes	Others	Yes
1003	SD1	42	Negative	Negative	Yes	College or above	Married	Employed	More than 8,000	Han	Two or more times	No	Condom	No
1004	SD1	46	Negative	Negative	No	Secondary school or below	Married	Employed	Less than 4,000	Han	Two or more times	No	Others	No
1005	SD1	44	Negative	Negative	No	Secondary school or below	Married	Employed	Less than 4,000	Han	Two or more times	Yes	Others	Yes
1006	SD1	46	Negative	Negative	No	High school	Married	Employed	Less than 4,000	Han	Two or more times	No	Others	No
1007	SD1	55	Negative	Negative	Yes	High school	Married	Un-employed	Less than 4,000	Han	One time	No	Others	No
1008	SD1	50	Negative	Negative	No	Secondary school or below	Married	Employed	Less than 4,000	Han	Two or more times	No	Others	No
1009	SD1	48	Negative	Negative	No	High school	Married	Employed	Less than 4,000	Han	Two or more times	No	Others	No
1010	SD1	45	Positive	Negative	Yes	College or above	Married	Employed	Less than 4,000	Han	Two or more times	No	Condom	No
1011	SD1	39	Negative	Negative	Yes	High school	Married	Employed	Less than 4,000	Han	Two or more times	No	Condom	No
1012	SD1	44	Negative	Negative	Yes	College or above	Married	Employed	4,000-8,000	Han	Two or more times	No	Condom	No
1013	SD1	49	Negative	Negative	No	Secondary school or below	Married	Un-employed	4,000-8,000	Han	Two or more times	No	Others	No
1014	SD1	52	Negative	Negative	Yes	High school	Married	Employed	Less than 4,000	Han	Two or more times	No	Others	No
1015	SD1	37	Negative	Negative	No	Secondary school or below	Married	Employed	Less than 4,000	Han	Two or more times	No	Condom	No
1016	SD1	34	Negative	Negative	No	Secondary school or below	Married	Employed	Less than 4,000	Han	Two or more times	No	Others	No
1017	SD1	27	Negative	Negative	Yes	High school	Married	Un-employed	4,000-8,000	Han	One time	No	Others	No
1018	SD1	52	Negative	Negative	Yes	High school	Married	Un-employed	4,000-8,000	Han	One time	No	Others	No
1019	SD1	41	Negative	Negative	Yes	High school	Married	Un-employed	4,000-8,000	Han	One time	No	Others	No
1020	SD1	43	Negative	Negative	Yes	College or above	Married	Employed	4,000-8,000	Han	Two or more times	Yes	Others	No
1021	SD1	38	Negative	Negative	Yes	High school	Married	Employed	4,000-8,000	Han	One time	No	Condom	Yes
1022	SD1	47	Negative	Negative	Yes	College or above	Married	Employed	Less than 4,000	Han	Two or more times	No	Condom	Yes
1023	SD1	36	Negative	Negative	Yes	High school	Married	Un-employed	4,000-8,000	Han	One time	No	Others	No
1024	SD1	46	Negative	Negative	Yes	High school	Married	Employed	Less than 4,000	Han	One time	No	Others	No
1025	SD1	44	Negative	Negative	Yes	Secondary school or below	Married	Employed	Less than 4,000	Han	Two or more times	No	Others	No
1026	SD1	48	Negative	Negative	Yes	High school	Married	Employed	Less than 4,000	Han	Two or more times	No	Others	No
1027	SD1	46	Negative	Negative	Yes	High school	Married	Employed	Less than 4,000	Han	Two or more times	No	Condom	No
1028	SD1	33	Negative	Negative	Yes	College or above	Married	Employed	4,000-8,000	Han	Two or more times	No	Condom	No
1029	SD1	42	Negative	Negative	No	Secondary school or below	Married	Employed	Less than 4,000	Han	One time	No	Condom	No
1030	SD1	46	Negative	Negative	No	Secondary school or below	Married	Employed	Less than 4,000	Han	Two or more times	Yes	Others	No
1031	SD1	43	Negative	Negative	Yes	College or above	Married	Employed	Less than 4,000	Han	Two or more times	No	Condom	No
1032	SD1	31	Negative	Negative	No	High school	Married	Employed	Less than 4,000	Han	One time	No	Condom	No
1033	SD1	42	Negative	Negative	Yes	High school	Married	Un-employed	4,000-8,000	Han	One time	No	Others	No
1034	SD1	32	Negative	Negative	Yes	College or above	Married	Un-employed	4,000-8,000	Han	One time	No	Condom	Yes
1035	SD1	32	Negative	Negative	Yes	College or above	Married	Un-employed	Less than 4,000	Han	One time	No	Condom	No
1036	SD1	46	Negative	Negative	Yes	College or above	Married	Employed	More than 8,000	Han	Two or more times	Yes	Others	No
1037	SD1	45	Negative	Negative	Yes	College or above	Married	Employed	4,000-8,000	Han	One time	No	Condom	No
1038	SD1	35	Negative	Negative	Yes	College or above	Married	Employed	More than 8,000	Han	Two or more times	No	Condom	No
1039	SD1	45	Negative	Negative	Yes	High school	Married	Employed	Less than 4,000	Han	Two or more times	Yes	Condom	No
1040	SD1	37	Negative	Negative	No	High school	Married	Employed	Less than 4,000	Han	Two or more times	Yes	Condom	No
1041	SD1	30	Negative	Negative	No	High school	Married	Employed	4,000-8,000	Han	Two or more times	Yes	Condom	No
1042	SD1	31	Negative	Negative	No	High school	Married	Employed	More than 8,000	Han	One time	No	Condom	No
1043	SD1	42	Negative	Negative	Yes	High school	Married	Un-employed	4,000-8,000	Han	One time	No	Others	No
1044	SD1	31	Negative	Negative	No	College or above	Married	Employed	Less than 4,000	Others	Two or more times	Yes	Others	No
1045	SD1	40	Negative	Negative	Yes	College or above	Married	Employed	More than 8,000	Han	One time	No	Condom	No
1046	SD1	26	Negative	Negative	No	College or above	Married	Employed	4,000-8,000	Han	One time	Yes	Others	Yes
1047	SD1	37	Negative	Negative	Yes	College or above	Married	Employed	4,000-8,000	Han	Two or more times	Yes	Condom	No
1048	SD1	45	Negative	Negative	Yes	High school	Married	Employed	Less than 4,000	Han	One time	No	Condom	No
1049	SD1	38	Negative	Negative	Yes	College or above	Married	Employed	4,000-8,000	Han	Two or more times	Yes	Others	No
1050	SD1	40	Positive	Negative	Yes	High school	Married	Employed	Less than 4,000	Han	Two or more times	Yes	Others	No
1051	SD1	46	Negative	Negative	Yes	College or above	Married	Employed	Less than 4,000	Han	Two or more times	No	Condom	No
1052	SD1	38	Negative	Negative	No	High school	Married	Employed	Less than 4,000	Han	Two or more times	No	Condom	No
1053	SD1	38	Negative	Negative	Yes	College or above	Married	Employed	4,000-8,000	Han	Two or more times	No	Condom	No
1054	SD1	29	Positive	Negative	No	High school	Married	Employed	Less than 4,000	Han	One time	No	Condom	No
1055	SD1	34	Negative	Negative	No	College or above	Married	Employed	4,000-8,000	Others	Two or more times	No	Condom	No
1056	SD1	41	Negative	Negative	Yes	High school	Married	Employed	4,000-8,000	Han	Two or more times	Yes	Condom	No
1057	SD1	46	Negative	Negative	No	Secondary school or below	Married	Employed	4,000-8,000	Han	Two or more times	No	Others	No
1058	SD1	41	Negative	Negative	No	Secondary school or below	Married	Employed	Less than 4,000	Han	Two or more times	Yes	Others	No
1059	SD1	43	Negative	Negative	No	Secondary school or below	Married	Employed	4,000-8,000	Han	Two or more times	No	Others	No
1060	SD1	47	Negative	Negative	Yes	College or above	Married	Employed	4,000-8,000	Han	Two or more times	Yes	Condom	No
1061	SD1	33	Negative	Negative	Yes	College or above	Married	Employed	4,000-8,000	Han	One time	No	Condom	No
1062	SD1	52	Negative	Negative	Yes	College or above	Married	Employed	Less than 4,000	Others	Two or more times	No	Others	No
1063	SD1	38	Negative	Negative	Yes	College or above	Married	Employed	More than 8,000	Han	Two or more times	No	Condom	No
1064	SD1	40	Negative	Negative	Yes	College or above	Married	Employed	More than 8,000	Han	Two or more times	No	Condom	No
1065	SD1	36	Negative	Negative	No	High school	Married	Employed	4,000-8,000	Han	Two or more times	No	Others	No
1066	SD1	35	Negative	Negative	No	High school	Married	Employed	Less than 4,000	Han	Two or more times	Yes	Condom	No
1067	SD1	36	Negative	Negative	Yes	College or above	Married	Employed	Less than 4,000	Han	One time	No	Condom	No
1068	SD1	36	Negative	Negative	Yes	College or above	Married	Employed	4,000-8,000	Han	One time	No	Condom	No
1069	SD1	34	Negative	Negative	Yes	High school	Married	Employed	4,000-8,000	Han	Two or more times	No	Condom	No
1070	SD1	39	Negative	Negative	No	College or above	Married	Employed	4,000-8,000	Others	Two or more times	Yes	Condom	No
1071	SD1	36	Negative	Negative	Yes	College or above	Married	Employed	4,000-8,000	Han	One time	No	Condom	No
1072	SD1	37	Negative	Negative	No	College or above	Married	Employed	More than 8,000	Han	Two or more times	Yes	Condom	No
1073	SD1	46	Negative	Negative	No	Secondary school or below	Married	Employed	Less than 4,000	Han	Two or more times	No	Condom	No
1074	SD1	38	Negative	Negative	No	High school	Married	Employed	Less than 4,000	Han	Two or more times	Yes	Others	Yes
1075	SD1	38	Negative	Negative	No	Secondary school or below	Married	Employed	Less than 4,000	Han	Two or more times	No	Condom	No
1076	SD1	33	Negative	Negative	No	High school	Married	Employed	4,000-8,000	Han	One time	No	Condom	No
1077	SD1	45	Negative	Negative	Yes	High school	Married	Employed	Less than 4,000	Han	Two or more times	No	Others	No
1078	SD1	28	Negative	Negative	No	High school	Married	Employed	Less than 4,000	Han	Two or more times	No	Condom	No
1079	SD1	36	Negative	Negative	No	High school	Married	Employed	Less than 4,000	Han	Two or more times	No	Condom	No
1080	SD1	39	Negative	Negative	Yes	College or above	Married	Employed	4,000-8,000	Han	Two or more times	Yes	Others	Yes
1081	SD1	46	Negative	Negative	No	High school	Married	Employed	4,000-8,000	Han	Two or more times	Yes	Others	No
1082	SD1	43	Negative	Negative	Yes	College or above	Married	Employed	More than 8,000	Han	One time	No	Condom	No
1083	SD1	50	Negative	Negative	Yes	College or above	Married	Un-employed	More than 8,000	Han	One time	No	Condom	No
1084	SD1	30	Negative	Negative	Yes	High school	Married	Un-employed	Less than 4,000	Han	Two or more times	Yes	Condom	No
1085	SD1	50	Positive	Negative	No	Secondary school or below	Married	Un-employed	Less than 4,000	Han	Two or more times	Yes	Others	Yes
1086	SD1	40	Negative	Negative	Yes	College or above	Married	Employed	4,000-8,000	Han	One time	No	Others	No
1087	SD1	45	Negative	Negative	Yes	High school	Married	Un-employed	Less than 4,000	Han	One time	Yes	Others	Yes
1088	SD1	43	Negative	Negative	Yes	High school	Married	Un-employed	Less than 4,000	Han	Two or more times	No	Others	Yes
1089	SD1	46	Positive	Negative	Yes	High school	Married	Employed	Less than 4,000	Han	Two or more times	Yes	Others	No
1090	SD1	44	Negative	Negative	No	Secondary school or below	Married	Employed	4,000-8,000	Han	Two or more times	Yes	Others	No
1091	SD1	42	Negative	Negative	No	College or above	Married	Employed	Less than 4,000	Han	One time	No	Condom	No
1092	SD1	43	Negative	Negative	Yes	High school	Married	Employed	4,000-8,000	Han	One time	No	Condom	Yes
1093	SD1	50	Negative	Negative	Yes	College or above	Married	Un-employed	Less than 4,000	Han	Two or more times	No	Condom	No
1094	SD1	38	Negative	Negative	Yes	College or above	Married	Un-employed	More than 8,000	Han	One time	No	Condom	No
1095	SD1	48	Negative	Negative	No	High school	Married	Employed	Less than 4,000	Han	Two or more times	No	Others	No
1096	SD1	34	Negative	Negative	No	Secondary school or below	Married	Employed	Less than 4,000	Others	One time	No	Condom	No
1097	SD1	37	Negative	Negative	No	High school	Married	Employed	Less than 4,000	Han	Two or more times	No	Condom	No
1098	SD1	29	Negative	Negative	No	College or above	Married	Employed	4,000-8,000	Han	One time	No	Condom	Yes
1099	SD1	38	Negative	Negative	No	College or above	Married	Employed	4,000-8,000	Han	Two or more times	No	Condom	No
1100	SD1	32	Negative	Negative	No	Secondary school or below	Married	Employed	Less than 4,000	Han	Two or more times	No	Condom	No
1101	SD1	36	Negative	Negative	Yes	High school	Married	Employed	Less than 4,000	Han	Two or more times	No	Others	No
1102	SD1	45	Negative	Negative	Yes	College or above	Married	Employed	Less than 4,000	Han	Two or more times	No	Others	Yes
1103	SD1	34	Negative	Negative	Yes	College or above	Married	Employed	Less than 4,000	Han	Two or more times	No	Condom	No
1104	SD1	51	Negative	Negative	Yes	College or above	Married	Employed	Less than 4,000	Han	Two or more times	No	Others	No
1105	SD1	38	Negative	Negative	No	High school	Married	Employed	4,000-8,000	Han	Two or more times	No	Condom	No
1106	SD1	41	Negative	Negative	No	Secondary school or below	Married	Employed	Less than 4,000	Han	Two or more times	No	Others	Yes
1107	SD1	48	Positive	Negative	No	Secondary school or below	Married	Employed	Less than 4,000	Han	Two or more times	No	Others	Yes
1108	SD1	42	Negative	Negative	Yes	College or above	Married	Employed	4,000-8,000	Han	Two or more times	No	Condom	No
1109	SD1	48	Negative	Negative	Yes	College or above	Married	Employed	Less than 4,000	Han	Two or more times	Yes	Others	No
1110	SD1	48	Negative	Negative	Yes	High school	Married	Employed	Less than 4,000	Han	Two or more times	No	Others	No
1111	SD1	56	Negative	Negative	Yes	High school	Married	Un-employed	4,000-8,000	Han	One time	No	Others	No
1112	SD1	36	Negative	Negative	No	Secondary school or below	Married	Employed	Less than 4,000	Han	Two or more times	No	Others	Yes
1113	SD1	41	Negative	Negative	No	High school	Married	Employed	4,000-8,000	Others	Two or more times	No	Others	No
1114	SD1	52	Negative	Negative	No	Secondary school or below	Married	Employed	Less than 4,000	Han	Two or more times	No	Others	No
1115	SD1	44	Negative	Negative	No	Secondary school or below	Married	Employed	Less than 4,000	Han	One time	No	Others	No
1116	SD1	43	Negative	Negative	No	Secondary school or below	Married	Employed	4,000-8,000	Han	Two or more times	No	Others	No
1117	SD1	49	Negative	Negative	No	Secondary school or below	Married	Employed	4,000-8,000	Han	Two or more times	Yes	Others	No
1118	SD1	48	Negative	Negative	No	High school	Married	Employed	Less than 4,000	Han	Two or more times	No	Others	No
1119	SD1	31	Negative	Negative	No	Secondary school or below	Married	Employed	Less than 4,000	Han	Two or more times	No	Others	No
1120	SD1	38	Negative	Negative	No	Secondary school or below	Married	Employed	Less than 4,000	Han	Two or more times	Yes	Others	Yes
1121	SD1	56	Negative	Negative	Yes	College or above	Married	Un-employed	4,000-8,000	Han	Two or more times	No	Others	No
1122	SD1	50	Negative	Negative	Yes	College or above	Married	Employed	4,000-8,000	Han	Two or more times	No	Others	No
1123	SD1	44	Negative	Negative	No	Secondary school or below	Married	Employed	4,000-8,000	Han	Two or more times	No	Condom	No
1124	SD1	43	Negative	Negative	Yes	High school	Married	Employed	Less than 4,000	Han	Two or more times	Yes	Condom	No
1125	SD1	43	Negative	Negative	No	Secondary school or below	Married	Un-employed	Less than 4,000	Han	Two or more times	No	Condom	No
1126	SD1	48	Negative	Negative	Yes	Secondary school or below	Married	Employed	Less than 4,000	Han	Two or more times	No	Others	No
1127	SD1	52	Negative	Negative	Yes	High school	Married	Un-employed	4,000-8,000	Han	Two or more times	No	Others	No
1128	SD1	34	Positive	Negative	No	High school	Married	Employed	4,000-8,000	Han	One time	No	Others	No
1129	SD1	50	Negative	Negative	No	Secondary school or below	Married	Employed	Less than 4,000	Han	Two or more times	No	Others	No
1130	SD1	56	Negative	Negative	Yes	College or above	Married	Un-employed	4,000-8,000	Han	Two or more times	Yes	Condom	No
1131	SD1	39	Negative	Negative	No	High school	Married	Employed	4,000-8,000	Han	Two or more times	No	Condom	No
1132	SD1	46	Negative	Negative	Yes	High school	Married	Employed	4,000-8,000	Han	Two or more times	Yes	Condom	No
1133	SD1	54	Negative	Negative	Yes	College or above	Married	Un-employed	4,000-8,000	Han	One time	No	Others	No
1134	SD1	26	Negative	Negative	No	College or above	Married	Employed	Less than 4,000	Han	One time	Yes	Condom	Yes
1135	SD1	36	Negative	Negative	No	College or above	Married	Employed	4,000-8,000	Han	Two or more times	No	Others	No
1136	SD1	35	Negative	Negative	No	College or above	Married	Employed	More than 8,000	Han	One time	No	Condom	No
1137	SD1	41	Negative	Negative	Yes	Secondary school or below	Married	Employed	Less than 4,000	Han	Two or more times	No	Condom	Yes
1138	SD1	29	Negative	Negative	No	Secondary school or below	Married	Employed	Less than 4,000	Han	Two or more times	Yes	Condom	No
1139	SD1	49	Negative	Negative	Yes	High school	Married	Employed	Less than 4,000	Han	Two or more times	No	Others	No
1140	SD1	40	Negative	Negative	Yes	High school	Married	Employed	4,000-8,000	Han	One time	No	Condom	No
1141	SD1	37	Negative	Negative	Yes	College or above	Married	Employed	4,000-8,000	Han	One time	No	Others	Yes
1142	SD1	55	Negative	Negative	Yes	High school	Married	Employed	Less than 4,000	Han	Two or more times	No	Others	No
1143	SD1	46	Negative	Negative	No	Secondary school or below	Married	Employed	Less than 4,000	Han	Two or more times	No	Others	No
1144	SD1	38	Negative	Negative	No	College or above	Married	Employed	Less than 4,000	Han	One time	No	Others	Yes
1145	SD1	28	Negative	Negative	No	College or above	Married	Employed	Less than 4,000	Han	One time	No	Condom	Yes
1146	SD1	34	Negative	Negative	No	College or above	Married	Employed	4,000-8,000	Han	Two or more times	Yes	Condom	Yes
1147	SD1	34	Negative	Negative	Yes	High school	Married	Employed	4,000-8,000	Han	Two or more times	No	Condom	No
1148	SD1	41	Negative	Negative	Yes	College or above	Married	Employed	More than 8,000	Han	Two or more times	No	Condom	No
1149	SD1	43	Negative	Negative	Yes	College or above	Married	Employed	More than 8,000	Han	Two or more times	Yes	Condom	No
1150	SD1	52	Negative	Negative	Yes	College or above	Married	Employed	More than 8,000	Han	Two or more times	No	Others	No
1151	SD1	52	Negative	Negative	No	Secondary school or below	Married	Employed	Less than 4,000	Han	Two or more times	No	Others	No
1152	SD1	41	Negative	Negative	Yes	College or above	Married	Employed	Less than 4,000	Han	Two or more times	No	Condom	No
1153	SD1	36	Negative	Negative	No	Secondary school or below	Married	Employed	Less than 4,000	Han	Two or more times	No	Others	Yes
1154	SD1	54	Negative	Negative	No	College or above	Married	Employed	Less than 4,000	Han	Two or more times	No	Others	No
1155	SD1	37	Negative	Negative	Yes	College or above	Married	Employed	4,000-8,000	Others	Two or more times	No	Condom	No
1156	SD1	35	Negative	Negative	Yes	College or above	Married	Employed	4,000-8,000	Others	Two or more times	No	Others	No
1157	SD1	46	Negative	Negative	Yes	High school	Married	Employed	Less than 4,000	Han	Two or more times	No	Condom	No
1158	SD1	36	Negative	Negative	No	Secondary school or below	Married	Employed	Less than 4,000	Han	Two or more times	No	Condom	No
1159	SD1	42	Negative	Negative	Yes	High school	Married	Employed	Less than 4,000	Han	Two or more times	No	Others	No
1160	SD1	44	Negative	Negative	Yes	College or above	Married	Employed	More than 8,000	Han	Two or more times	No	Condom	Yes
1161	SD1	35	Negative	Negative	No	Secondary school or below	Married	Employed	Less than 4,000	Han	Two or more times	No	Others	No
1162	SD1	39	Negative	Negative	Yes	College or above	Married	Employed	Less than 4,000	Han	One time	No	Condom	No
1163	SD1	42	Negative	Negative	Yes	High school	Married	Employed	More than 8,000	Han	Two or more times	Yes	Condom	No
1164	SD1	32	Positive	Negative	No	Secondary school or below	Married	Employed	Less than 4,000	Han	Two or more times	Yes	Condom	No
1165	SD1	22	Negative	Negative	No	College or above	Married	Employed	4,000-8,000	Han	One time	No	Condom	No
1166	SD1	33	Negative	Negative	Yes	College or above	Married	Employed	4,000-8,000	Han	Two or more times	No	Condom	No
1167	SD1	45	Negative	Negative	Yes	College or above	Married	Employed	Less than 4,000	Han	One time	No	Others	Yes
1168	SD1	38	Negative	Negative	Yes	High school	Married	Employed	Less than 4,000	Han	Two or more times	No	Others	No
1169	SD1	33	Negative	Negative	No	High school	Married	Employed	Less than 4,000	Han	Two or more times	No	Condom	Yes
1170	SD1	45	Negative	Negative	Yes	College or above	Married	Employed	Less than 4,000	Han	Two or more times	No	Others	No
1171	SD1	35	Negative	Negative	No	Secondary school or below	Married	Employed	Less than 4,000	Han	Two or more times	Yes	Others	No
1172	SD1	38	Negative	Negative	No	High school	Married	Employed	4,000-8,000	Han	Two or more times	Yes	Others	Yes
1173	SD1	55	Negative	Negative	Yes	High school	Married	Un-employed	Less than 4,000	Han	Two or more times	Yes	Others	Yes
1174	SD1	31	Negative	Negative	Yes	College or above	Married	Employed	Less than 4,000	Others	Two or more times	No	Condom	Yes
1175	SD1	41	Negative	Negative	Yes	College or above	Married	Employed	Less than 4,000	Han	One time	No	Condom	Yes
1176	SD1	39	Negative	Negative	Yes	College or above	Married	Employed	Less than 4,000	Han	Two or more times	No	Condom	No
1177	SD1	43	Positive	Negative	Yes	College or above	Married	Employed	More than 8,000	Han	Two or more times	No	Condom	Yes
1178	SD1	44	Negative	Negative	Yes	College or above	Married	Employed	Less than 4,000	Han	Two or more times	No	Condom	Yes
1179	SD1	38	Negative	Negative	No	College or above	Married	Employed	4,000-8,000	Han	Two or more times	No	Condom	Yes
1180	SD1	42	Negative	Negative	Yes	College or above	Married	Un-employed	4,000-8,000	Han	Two or more times	No	Condom	No
1181	SD1	39	Negative	Negative	No	College or above	Married	Employed	4,000-8,000	Han	Two or more times	No	Condom	No
1182	SD1	40	Negative	Negative	No	Secondary school or below	Married	Employed	4,000-8,000	Others	Two or more times	No	Others	No
1183	SD1	49	Negative	Negative	No	Secondary school or below	Married	Employed	Less than 4,000	Han	Two or more times	No	Others	No
1184	SD1	43	Negative	Negative	No	Secondary school or below	Married	Employed	4,000-8,000	Han	Two or more times	No	Others	No
1185	SD1	39	Negative	Negative	Yes	Secondary school or below	Married	Employed	4,000-8,000	Han	Two or more times	Yes	Others	No
1186	SD1	35	Negative	Negative	No	Secondary school or below	Married	Employed	Less than 4,000	Han	Two or more times	Yes	Condom	No
1187	SD1	34	Negative	Negative	No	Secondary school or below	Married	Employed	Less than 4,000	Han	Two or more times	No	Others	No
1188	SD1	51	Negative	Negative	Yes	Secondary school or below	Married	Un-employed	Less than 4,000	Han	Two or more times	No	Others	No
1189	SD1	28	Negative	Negative	Yes	College or above	Married	Employed	4,000-8,000	Han	One time	No	Others	Yes
1190	SD1	39	Negative	Negative	No	High school	Married	Employed	4,000-8,000	Han	Two or more times	No	Condom	No
1191	SD1	41	Negative	Negative	Yes	High school	Married	Employed	4,000-8,000	Han	One time	No	Others	No
1192	SD1	29	Negative	Negative	No	High school	Married	Employed	4,000-8,000	Han	Two or more times	No	Condom	No
1193	SD1	39	Negative	Negative	No	High school	Married	Employed	Less than 4,000	Han	Two or more times	No	Others	Yes
1194	SD1	41	Negative	Negative	Yes	College or above	Married	Employed	4,000-8,000	Han	One time	No	Condom	Yes
1195	SD1	44	Positive	Negative	No	Secondary school or below	Married	Employed	Less than 4,000	Han	Two or more times	No	Others	Yes
1196	SD1	35	Negative	Negative	No	High school	Single	Employed	4,000-8,000	Han	None	No	Condom	Yes
1197	SD1	49	Negative	Negative	Yes	High school	Married	Un-employed	Less than 4,000	Han	Two or more times	No	Others	No
1198	SD1	40	Negative	Negative	Yes	College or above	Married	Employed	More than 8,000	Han	Two or more times	No	Condom	No
1199	SD1	43	Negative	Negative	No	Secondary school or below	Married	Un-employed	Less than 4,000	Han	Two or more times	Yes	Others	No
1200	SD1	27	Negative	Negative	No	High school	Married	Employed	Less than 4,000	Han	Two or more times	Yes	Condom	No
1201	SD1	44	Negative	Negative	No	College or above	Married	Un-employed	Less than 4,000	Han	Two or more times	No	Condom	No
1202	SD1	51	Negative	Negative	No	College or above	Married	Employed	4,000-8,000	Han	Two or more times	No	Others	No
1203	SD1	43	Negative	Negative	Yes	College or above	Married	Un-employed	Less than 4,000	Han	One time	No	Others	No
1204	SD1	39	Negative	Negative	Yes	College or above	Married	Employed	More than 8,000	Han	Two or more times	No	Condom	Yes
1205	SD1	36	Negative	Negative	No	College or above	Married	Employed	More than 8,000	Others	Two or more times	No	Others	No
1206	SD1	46	Negative	Negative	Yes	High school	Married	Employed	Less than 4,000	Han	Two or more times	No	Others	No
1207	SD1	40	Negative	Negative	No	College or above	Married	Employed	Less than 4,000	Han	Two or more times	No	Others	Yes
1208	SD1	43	Negative	Negative	Yes	High school	Married	Employed	4,000-8,000	Han	One time	No	Condom	Yes
1209	SD1	45	Negative	Negative	Yes	High school	Married	Employed	Less than 4,000	Han	Two or more times	No	Others	No
1210	SD1	34	Negative	Negative	No	Secondary school or below	Married	Employed	4,000-8,000	Han	Two or more times	No	Condom	No
1211	SD1	35	Negative	Negative	Yes	College or above	Married	Employed	More than 8,000	Han	Two or more times	Yes	Condom	Yes
1212	SD1	35	Negative	Negative	No	College or above	Married	Employed	4,000-8,000	Han	Two or more times	No	Others	Yes
1213	SD1	36	Negative	Negative	Yes	College or above	Married	Employed	4,000-8,000	Others	One time	No	Condom	No
1214	SD1	42	Negative	Negative	Yes	College or above	Married	Employed	4,000-8,000	Han	One time	No	Condom	No
1215	SD1	49	Negative	Negative	No	Secondary school or below	Married	Employed	4,000-8,000	Han	Two or more times	No	Others	Yes
1216	SD1	55	Negative	Negative	Yes	High school	Married	Un-employed	Less than 4,000	Han	Two or more times	No	Others	No
1217	SD1	37	Positive	Negative	Yes	High school	Married	Employed	4,000-8,000	Han	Two or more times	Yes	Condom	No
1218	SD1	44	Negative	Negative	No	High school	Married	Employed	Less than 4,000	Han	Two or more times	Yes	Condom	Yes
1219	SD1	34	Negative	Negative	Yes	High school	Married	Employed	Less than 4,000	Han	Two or more times	No	Others	Yes
1220	SD1	25	Negative	Negative	No	Secondary school or below	Married	Employed	Less than 4,000	Others	One time	No	Others	No
1221	SD1	33	Negative	Negative	No	Secondary school or below	Married	Employed	Less than 4,000	Others	Two or more times	Yes	Others	No
1222	SD1	32	Negative	Negative	Yes	High school	Married	Un-employed	Less than 4,000	Han	One time	No	Others	No
1223	SD1	44	Negative	Negative	No	Secondary school or below	Married	Employed	Less than 4,000	Han	Two or more times	Yes	Others	No
1224	SD1	56	Negative	Negative	No	High school	Married	Un-employed	Less than 4,000	Han	Two or more times	No	Others	No
1225	SD1	47	Negative	Negative	No	Secondary school or below	Married	Employed	Less than 4,000	Han	Two or more times	No	Others	No
1226	SD1	51	Negative	Negative	No	Secondary school or below	Married	Employed	4,000-8,000	Han	Two or more times	No	Others	No
1227	SD1	42	Negative	Negative	No	High school	Married	Employed	Less than 4,000	Han	Two or more times	No	Others	No
1228	SD1	44	Negative	Negative	Yes	High school	Married	Employed	Less than 4,000	Han	Two or more times	Yes	Others	No
1229	SD1	36	Negative	Negative	Yes	College or above	Married	Employed	More than 8,000	Han	One time	No	Condom	No
1230	SD1	47	Negative	Negative	Yes	College or above	Married	Employed	Less than 4,000	Han	One time	No	Others	No
1231	SD1	33	Negative	Negative	Yes	College or above	Married	Employed	More than 8,000	Han	One time	Yes	Condom	Yes
1232	SD1	51	Negative	Negative	Yes	High school	Married	Employed	Less than 4,000	Han	Two or more times	No	Others	No
1233	SD1	48	Negative	Negative	No	High school	Married	Employed	Less than 4,000	Han	Two or more times	No	Others	No
1234	SD1	46	Negative	Negative	No	Secondary school or below	Married	Employed	Less than 4,000	Han	Two or more times	No	Others	No
1235	SD1	40	Negative	Negative	Yes	College or above	Married	Employed	More than 8,000	Han	Two or more times	No	Others	No
1236	SD1	48	Negative	Negative	Yes	High school	Married	Un-employed	Less than 4,000	Han	One time	No	Others	No
1237	SD1	37	Negative	Negative	Yes	High school	Married	Employed	4,000-8,000	Han	Two or more times	No	Condom	No
1238	SD1	51	Negative	Negative	Yes	College or above	Married	Employed	Less than 4,000	Others	Two or more times	No	Others	No
1239	SD1	35	Negative	Negative	Yes	College or above	Married	Employed	More than 8,000	Han	One time	No	Condom	No
1240	SD1	31	Negative	Negative	No	Secondary school or below	Married	Employed	Less than 4,000	Han	Two or more times	Yes	Condom	Yes
1241	SD1	28	Negative	Negative	No	High school	Married	Employed	Less than 4,000	Han	One time	Yes	Others	No
1242	SD1	45	Negative	Negative	Yes	College or above	Married	Un-employed	Less than 4,000	Han	One time	No	Condom	Yes
1243	SD1	40	Negative	Negative	Yes	High school	Married	Employed	4,000-8,000	Han	Two or more times	Yes	Condom	Yes
1244	SD1	36	Negative	Negative	Yes	College or above	Married	Employed	More than 8,000	Others	Two or more times	No	Others	Yes
1245	SD1	41	Negative	Negative	No	High school	Married	Employed	Less than 4,000	Han	Two or more times	Yes	Others	No
1246	SD1	45	Negative	Negative	Yes	High school	Married	Un-employed	Less than 4,000	Han	Two or more times	Yes	Others	No
1247	SD1	41	Negative	Negative	No	High school	Married	Employed	4,000-8,000	Han	Two or more times	No	Condom	No
1248	SD1	30	Negative	Negative	No	Secondary school or below	Married	Employed	Less than 4,000	Han	Two or more times	No	Condom	No
1249	SD1	44	Negative	Negative	Yes	Secondary school or below	Married	Un-employed	Less than 4,000	Han	Two or more times	No	Others	No
1250	SD1	46	Negative	Negative	Yes	High school	Married	Un-employed	Less than 4,000	Han	Two or more times	No	Others	No
1251	SD1	45	Negative	Negative	Yes	High school	Married	Employed	Less than 4,000	Others	Two or more times	No	Others	No
1252	SD1	42	Negative	Negative	Yes	High school	Married	Un-employed	Less than 4,000	Han	Two or more times	Yes	Condom	Yes
1253	SD1	47	Negative	Negative	Yes	High school	Married	Un-employed	Less than 4,000	Han	Two or more times	No	Others	No
1254	SD1	43	Positive	Negative	No	Secondary school or below	Married	Employed	Less than 4,000	Han	Two or more times	No	Condom	Yes
1255	SD1	48	Negative	Negative	No	High school	Married	Employed	Less than 4,000	Han	Two or more times	No	Others	No
1256	SD1	39	Negative	Negative	Yes	College or above	Married	Employed	4,000-8,000	Han	Two or more times	No	Condom	No
1257	SD1	32	Negative	Negative	No	Secondary school or below	Married	Employed	4,000-8,000	Han	Two or more times	No	Others	Yes
1258	SD1	35	Negative	Negative	No	High school	Married	Employed	Less than 4,000	Han	Two or more times	No	Others	Yes
1259	SD1	41	Negative	Negative	Yes	College or above	Married	Employed	More than 8,000	Han	Two or more times	Yes	Others	No
1260	SD1	44	Negative	Negative	Yes	High school	Married	Un-employed	Less than 4,000	Han	Two or more times	Yes	Condom	No
1261	SD1	27	Negative	Negative	No	Secondary school or below	Married	Employed	Less than 4,000	Han	Two or more times	Yes	Condom	No
1262	SD1	32	Negative	Negative	No	Secondary school or below	Married	Un-employed	Less than 4,000	Han	Two or more times	No	Condom	No
1263	SD1	49	Negative	Negative	No	Secondary school or below	Married	Un-employed	Less than 4,000	Han	Two or more times	No	Others	No
1264	SD1	43	Negative	Negative	No	Secondary school or below	Married	Employed	Less than 4,000	Han	Two or more times	No	Others	No
1265	SD1	54	Negative	Negative	No	Secondary school or below	Married	Un-employed	Less than 4,000	Han	Two or more times	No	Others	No
1266	SD1	35	Negative	Negative	No	Secondary school or below	Married	Employed	Less than 4,000	Han	Two or more times	No	Condom	Yes
1267	SD1	45	Negative	Negative	No	High school	Married	Employed	Less than 4,000	Han	Two or more times	No	Others	No
1268	SD1	42	Negative	Negative	Yes	High school	Married	Employed	Less than 4,000	Han	Two or more times	No	Others	Yes
1269	SD1	42	Negative	Negative	Yes	College or above	Married	Employed	Less than 4,000	Han	Two or more times	No	Others	No
1270	SD1	43	Negative	Negative	Yes	High school	Married	Employed	Less than 4,000	Han	Two or more times	No	Condom	No
1271	SD1	35	Negative	Negative	No	High school	Married	Employed	Less than 4,000	Han	One time	No	Others	No
1272	SD1	48	Negative	Negative	Yes	College or above	Married	Employed	Less than 4,000	Han	One time	No	Others	No
1273	SD1	41	Negative	Negative	Yes	College or above	Married	Employed	Less than 4,000	Han	Two or more times	No	Condom	No
1274	SD1	55	Negative	Negative	No	College or above	Married	Employed	Less than 4,000	Han	Two or more times	No	Others	No
1275	SD1	28	Negative	Negative	No	High school	Married	Employed	Less than 4,000	Han	Two or more times	Yes	Others	Yes
1276	SD1	34	Negative	Negative	No	Secondary school or below	Married	Employed	Less than 4,000	Han	Two or more times	No	Others	No
1277	SD1	41	Negative	Negative	No	Secondary school or below	Married	Employed	More than 8,000	Han	Two or more times	Yes	Others	No
1278	SD1	39	Negative	Negative	Yes	College or above	Married	Employed	More than 8,000	Han	One time	No	Condom	No
1279	SD1	39	Negative	Negative	Yes	College or above	Married	Employed	4,000-8,000	Others	Two or more times	No	Condom	No
1280	SD1	43	Negative	Negative	No	Secondary school or below	Married	Employed	Less than 4,000	Han	Two or more times	Yes	Condom	No
1281	SD1	39	Negative	Negative	Yes	College or above	Married	Employed	Less than 4,000	Han	Two or more times	No	Condom	No
1282	SD1	36	Negative	Negative	No	High school	Married	Employed	Less than 4,000	Han	Two or more times	Yes	Condom	No
1283	SD1	37	Negative	Negative	No	High school	Married	Employed	Less than 4,000	Han	Two or more times	Yes	Others	No
1284	SD1	34	Negative	Negative	No	College or above	Married	Employed	4,000-8,000	Han	Two or more times	No	Condom	Yes
1285	SD1	51	Negative	Negative	Yes	Secondary school or below	Married	Employed	Less than 4,000	Han	Two or more times	No	Others	No
1286	SD1	43	Negative	Negative	Yes	Secondary school or below	Married	Employed	4,000-8,000	Han	Two or more times	No	Condom	No
1287	SD1	40	Negative	Negative	Yes	High school	Married	Employed	Less than 4,000	Han	Two or more times	No	Condom	Yes
1288	SD1	39	Negative	Negative	No	Secondary school or below	Married	Employed	Less than 4,000	Han	Two or more times	No	Condom	Yes
1289	SD1	40	Negative	Negative	No	Secondary school or below	Married	Employed	Less than 4,000	Han	Two or more times	No	Others	No
1290	SD1	42	Negative	Negative	No	Secondary school or below	Married	Employed	Less than 4,000	Han	Two or more times	Yes	Others	No
1291	SD1	46	Negative	Negative	No	Secondary school or below	Married	Employed	4,000-8,000	Han	Two or more times	No	Condom	No
1292	SD1	43	Negative	Negative	No	College or above	Married	Employed	Less than 4,000	Han	Two or more times	No	Condom	No
1293	SD1	40	Negative	Negative	No	Secondary school or below	Married	Employed	4,000-8,000	Han	Two or more times	No	Others	No
1294	SD1	36	Negative	Negative	No	Secondary school or below	Married	Employed	Less than 4,000	Han	Two or more times	No	Others	No
1295	SD1	54	Negative	Negative	Yes	High school	Married	Employed	Less than 4,000	Han	Two or more times	No	Others	No
1296	SD1	50	Negative	Negative	No	Secondary school or below	Married	Un-employed	Less than 4,000	Han	Two or more times	No	Others	No
1297	SD1	35	Negative	Negative	No	Secondary school or below	Married	Employed	Less than 4,000	Others	Two or more times	Yes	Others	No
1298	SD1	53	Negative	Negative	No	College or above	Married	Un-employed	4,000-8,000	Han	Two or more times	No	Others	No
1299	SD1	43	Negative	Negative	No	Secondary school or below	Married	Employed	Less than 4,000	Han	Two or more times	Yes	Others	Yes
1300	SD1	34	Negative	Negative	Yes	College or above	Married	Employed	More than 8,000	Han	Two or more times	No	Condom	No
1301	SD1	41	Negative	Negative	No	High school	Married	Employed	4,000-8,000	Han	Two or more times	No	Condom	Yes
1302	SD1	26	Negative	Negative	No	Secondary school or below	Single	Employed	Less than 4,000	Han	None	No	Others	No
1303	SD1	42	Negative	Negative	No	High school	Married	Employed	More than 8,000	Han	One time	No	Condom	No
1304	SD1	44	Positive	Negative	Yes	College or above	Married	Employed	Less than 4,000	Han	Two or more times	Yes	Others	Yes
1305	SD1	42	Negative	Negative	Yes	College or above	Married	Employed	Less than 4,000	Han	Two or more times	No	Condom	No
1306	SD1	33	Negative	Negative	Yes	College or above	Married	Employed	4,000-8,000	Han	Two or more times	No	Condom	No
1307	SD1	45	Negative	Negative	No	College or above	Married	Un-employed	4,000-8,000	Han	Two or more times	No	Condom	Yes
1308	SD1	24	Negative	Negative	No	High school	Married	Un-employed	4,000-8,000	Han	Two or more times	Yes	Others	Yes
1309	SD1	35	Negative	Negative	Yes	High school	Married	Un-employed	Less than 4,000	Others	Two or more times	No	Condom	No
1310	SD1	36	Negative	Negative	Yes	High school	Married	Employed	Less than 4,000	Han	Two or more times	No	Others	No
1311	SD1	47	Positive	Negative	No	High school	Married	Employed	4,000-8,000	Han	Two or more times	Yes	Condom	No
1312	SD1	31	Negative	Negative	Yes	College or above	Married	Employed	4,000-8,000	Han	One time	No	Condom	No
1313	SD1	37	Negative	Negative	Yes	College or above	Married	Employed	More than 8,000	Han	One time	No	Condom	No
1314	SD1	35	Negative	Negative	Yes	College or above	Married	Un-employed	4,000-8,000	Others	One time	No	Condom	No
1315	SD1	46	Negative	Negative	Yes	High school	Married	Employed	Less than 4,000	Han	One time	Yes	Condom	No
1316	SD1	47	Positive	Negative	No	Secondary school or below	Married	Un-employed	Less than 4,000	Han	Two or more times	No	Others	No
1317	SD1	35	Negative	Negative	No	Secondary school or below	Married	Employed	Less than 4,000	Others	Two or more times	Yes	Others	No
1318	SD1	47	Negative	Negative	Yes	College or above	Married	Employed	4,000-8,000	Han	Two or more times	No	Condom	No
1319	SD1	46	Negative	Negative	Yes	High school	Married	Employed	Less than 4,000	Han	Two or more times	No	Others	No
1320	SD1	45	Negative	Negative	Yes	High school	Married	Un-employed	Less than 4,000	Han	Two or more times	No	Others	No
1321	SD1	36	Negative	Negative	No	High school	Married	Un-employed	Less than 4,000	Han	Two or more times	Yes	Condom	No
1322	SD1	30	Negative	Negative	No	Secondary school or below	Married	Employed	Less than 4,000	Han	Two or more times	No	Condom	No
1323	SD1	44	Negative	Negative	No	Secondary school or below	Married	Employed	Less than 4,000	Han	One time	No	Others	No
1324	SD1	55	Negative	Negative	No	Secondary school or below	Married	Un-employed	4,000-8,000	Han	Two or more times	No	Others	No
1325	SD1	35	Negative	Negative	Yes	College or above	Married	Employed	Less than 4,000	Han	One time	No	Condom	No
1326	SD1	37	Negative	Negative	No	Secondary school or below	Married	Employed	Less than 4,000	Han	Two or more times	No	Others	No
1327	SD1	39	Negative	Negative	No	Secondary school or below	Married	Employed	Less than 4,000	Han	One time	No	Condom	No
1328	SD1	45	Negative	Negative	Yes	College or above	Married	Un-employed	Less than 4,000	Han	Two or more times	No	Condom	No
1329	SD1	38	Negative	Negative	Yes	College or above	Married	Un-employed	4,000-8,000	Han	Two or more times	Yes	Condom	No
1330	SD1	41	Negative	Negative	No	High school	Married	Employed	Less than 4,000	Han	Two or more times	No	Others	No
1331	SD1	48	Negative	Negative	Yes	College or above	Married	Employed	4,000-8,000	Han	One time	No	Others	No
1332	SD1	42	Positive	Negative	Yes	College or above	Married	Un-employed	4,000-8,000	Han	Two or more times	No	Condom	No
1333	SD1	49	Negative	Negative	No	Secondary school or below	Married	Employed	Less than 4,000	Han	Two or more times	No	Condom	No
1334	SD1	40	Negative	Negative	Yes	College or above	Married	Employed	More than 8,000	Han	Two or more times	No	Condom	No
1335	SD1	34	Negative	Negative	No	High school	Married	Un-employed	Less than 4,000	Han	Two or more times	No	Condom	No
1336	SD1	29	Negative	Negative	No	Secondary school or below	Married	Un-employed	More than 8,000	Others	Two or more times	No	Condom	No
1337	SD1	30	Negative	Negative	Yes	Secondary school or below	Married	Employed	Less than 4,000	Han	One time	No	Condom	No
1338	SD1	45	Negative	Negative	Yes	High school	Married	Employed	Less than 4,000	Han	One time	No	Others	Yes
1339	SD1	28	Positive	Negative	No	High school	Married	Employed	Less than 4,000	Han	Two or more times	No	Condom	No
1340	SD1	49	Negative	Negative	No	Secondary school or below	Married	Employed	Less than 4,000	Han	Two or more times	No	Others	No
1341	SD1	43	Negative	Negative	No	High school	Married	Un-employed	Less than 4,000	Han	Two or more times	No	Others	No
1342	SD1	35	Negative	Negative	No	High school	Married	Employed	4,000-8,000	Han	Two or more times	No	Others	Yes
1343	SD1	47	Negative	Negative	No	Secondary school or below	Married	Un-employed	4,000-8,000	Han	Two or more times	No	Others	No
1344	SD1	42	Negative	Negative	Yes	High school	Married	Un-employed	Less than 4,000	Han	One time	No	Others	No
1345	SD1	29	Positive	Negative	No	College or above	Married	Employed	4,000-8,000	Han	One time	No	Others	Yes
1346	SD1	43	Positive	Negative	Yes	High school	Married	Employed	4,000-8,000	Han	Two or more times	Yes	Others	Yes
1347	SD1	28	Negative	Negative	Yes	High school	Married	Employed	4,000-8,000	Han	One time	No	Condom	No
1348	SD1	39	Negative	Negative	Yes	High school	Married	Employed	More than 8,000	Han	Two or more times	No	Condom	No
1349	SD1	52	Positive	Negative	Yes	College or above	Married	Employed	Less than 4,000	Han	One time	No	Others	No
1350	SD1	46	Negative	Negative	No	High school	Married	Employed	Less than 4,000	Han	Two or more times	No	Others	No
1351	SD1	42	Negative	Negative	No	Secondary school or below	Married	Employed	Less than 4,000	Han	Two or more times	No	Others	No
1352	SD1	49	Negative	Negative	Yes	College or above	Married	Employed	Less than 4,000	Han	Two or more times	No	Others	No
1353	SD1	43	Negative	Negative	Yes	High school	Married	Employed	Less than 4,000	Han	Two or more times	Yes	Others	No
1354	SD1	31	Negative	Negative	No	Secondary school or below	Married	Employed	Less than 4,000	Han	Two or more times	No	Condom	No
1355	SD1	45	Negative	Negative	Yes	College or above	Married	Employed	Less than 4,000	Han	Two or more times	No	Condom	No
1356	SD1	31	Negative	Negative	No	Secondary school or below	Married	Employed	Less than 4,000	Han	Two or more times	Yes	Condom	Yes
1357	SD1	32	Negative	Negative	No	Secondary school or below	Married	Employed	Less than 4,000	Han	Two or more times	Yes	Others	Yes
1358	SD1	33	Negative	Negative	No	High school	Married	Employed	More than 8,000	Han	Two or more times	Yes	Condom	Yes
1359	SD1	50	Positive	Negative	No	Secondary school or below	Married	Employed	Less than 4,000	Han	Two or more times	Yes	Others	Yes
1360	SD1	46	Negative	Negative	No	Secondary school or below	Married	Employed	Less than 4,000	Han	Two or more times	Yes	Condom	Yes
1361	SD1	42	Negative	Negative	No	Secondary school or below	Married	Employed	4,000-8,000	Han	Two or more times	No	Others	Yes
1362	SD1	46	Negative	Negative	No	Secondary school or below	Married	Employed	Less than 4,000	Han	Two or more times	No	Condom	Yes
1363	SD1	52	Negative	Negative	Yes	College or above	Married	Un-employed	4,000-8,000	Han	Two or more times	No	Others	No
1364	SD1	35	Negative	Negative	No	Secondary school or below	Married	Employed	Less than 4,000	Han	Two or more times	No	Others	No
1365	SD1	34	Negative	Negative	No	High school	Married	Employed	Less than 4,000	Han	Two or more times	Yes	Others	Yes
1366	SD1	43	Negative	Negative	No	Secondary school or below	Married	Employed	Less than 4,000	Han	Two or more times	No	Others	No
1367	SD1	35	Negative	Negative	No	Secondary school or below	Married	Employed	Less than 4,000	Han	Two or more times	No	Others	No
1368	SD1	44	Negative	Negative	No	Secondary school or below	Married	Un-employed	Less than 4,000	Han	Two or more times	No	Others	No
1369	SD1	39	Negative	Negative	Yes	High school	Married	Employed	4,000-8,000	Han	Two or more times	Yes	Others	No
1370	SD1	46	Negative	Negative	Yes	College or above	Married	Employed	Less than 4,000	Han	Two or more times	Yes	Condom	Yes
1371	SD1	54	Negative	Negative	No	Secondary school or below	Married	Un-employed	Less than 4,000	Han	Two or more times	No	Others	Yes
1372	SD1	53	Negative	Negative	Yes	High school	Married	Un-employed	Less than 4,000	Han	One time	No	Others	No
1373	SD1	45	Negative	Negative	Yes	High school	Married	Employed	Less than 4,000	Han	One time	No	Condom	No
1374	SD1	33	Negative	Negative	No	Secondary school or below	Married	Employed	4,000-8,000	Han	Two or more times	No	Others	No
1375	SD1	43	Negative	Negative	Yes	College or above	Married	Employed	4,000-8,000	Han	Two or more times	No	Condom	No
1376	SD1	33	Negative	Negative	Yes	College or above	Married	Employed	4,000-8,000	Han	Two or more times	No	Condom	No
1377	SD1	41	Negative	Negative	No	High school	Married	Employed	Less than 4,000	Han	Two or more times	No	Others	Yes
1378	SD1	46	Negative	Negative	Yes	College or above	Married	Employed	4,000-8,000	Han	Two or more times	No	Condom	No
1379	SD1	43	Negative	Negative	No	Secondary school or below	Married	Un-employed	Less than 4,000	Han	Two or more times	No	Others	No
1380	SD1	55	Negative	Negative	No	Secondary school or below	Married	Un-employed	4,000-8,000	Han	Two or more times	No	Others	No
1381	SD1	46	Negative	Negative	Yes	High school	Married	Employed	4,000-8,000	Han	Two or more times	No	Others	No
1382	SD1	49	Negative	Negative	Yes	High school	Married	Employed	Less than 4,000	Han	Two or more times	Yes	Others	No
1383	SD1	44	Negative	Negative	No	Secondary school or below	Married	Un-employed	Less than 4,000	Han	Two or more times	No	Others	No
1384	SD1	38	Negative	Negative	No	High school	Married	Employed	Less than 4,000	Han	Two or more times	Yes	Condom	No
1385	SD1	37	Negative	Negative	Yes	College or above	Married	Employed	Less than 4,000	Han	One time	No	Condom	No
1386	SD1	51	Negative	Negative	No	Secondary school or below	Married	Employed	Less than 4,000	Han	Two or more times	No	Others	Yes
1387	SD1	27	Negative	Negative	No	High school	Married	Employed	4,000-8,000	Han	One time	Yes	Others	Yes
1388	SD1	39	Negative	Negative	Yes	College or above	Married	Employed	Less than 4,000	Han	Two or more times	No	Condom	No
1389	SD1	37	Negative	Negative	No	High school	Married	Employed	Less than 4,000	Han	Two or more times	No	Condom	No
1390	SD1	30	Negative	Negative	No	Secondary school or below	Married	Employed	Less than 4,000	Han	Two or more times	No	Condom	No
1391	SD1	43	Negative	Negative	Yes	High school	Married	Employed	Less than 4,000	Han	Two or more times	Yes	Others	No
1392	SD1	28	Negative	Negative	No	Secondary school or below	Married	Un-employed	Less than 4,000	Han	Two or more times	No	Others	No
1393	SD1	30	Negative	Negative	No	Secondary school or below	Married	Un-employed	Less than 4,000	Han	One time	No	Others	No
1394	SD1	38	Negative	Negative	No	Secondary school or below	Married	Employed	Less than 4,000	Han	Two or more times	No	Others	No
1395	SD1	37	Negative	Negative	Yes	College or above	Married	Employed	4,000-8,000	Han	Two or more times	Yes	Condom	No
1396	SD1	44	Negative	Negative	Yes	College or above	Married	Employed	Less than 4,000	Han	Two or more times	No	Others	No
1397	SD1	41	Negative	Negative	Yes	High school	Married	Employed	Less than 4,000	Han	Two or more times	Yes	Others	No
1398	SD1	33	Negative	Negative	Yes	College or above	Married	Employed	Less than 4,000	Han	Two or more times	No	Others	No
1399	SD1	34	Negative	Negative	No	High school	Married	Employed	Less than 4,000	Others	Two or more times	No	Others	No
1400	SD1	47	Negative	Negative	Yes	Secondary school or below	Married	Employed	Less than 4,000	Han	Two or more times	No	Others	Yes
1401	SD1	43	Negative	Negative	Yes	High school	Married	Employed	Less than 4,000	Han	Two or more times	No	Condom	No
1402	SD1	26	Negative	Negative	No	College or above	Married	Employed	4,000-8,000	Han	One time	No	Others	No
1403	SD1	32	Positive	Negative	No	High school	Married	Employed	Less than 4,000	Han	Two or more times	Yes	Condom	No
1404	SD1	30	Negative	Negative	No	High school	Married	Un-employed	More than 8,000	Han	Two or more times	No	Condom	Yes
1405	SD1	33	Negative	Negative	Yes	College or above	Married	Employed	4,000-8,000	Han	One time	No	Condom	No
1406	SD1	33	Negative	Negative	Yes	College or above	Married	Employed	4,000-8,000	Han	Two or more times	Yes	Condom	No
1407	SD1	35	Negative	Negative	Yes	High school	Married	Employed	Less than 4,000	Han	Two or more times	No	Others	No
1408	SD1	38	Negative	Negative	No	Secondary school or below	Married	Employed	Less than 4,000	Han	Two or more times	No	Others	No
1409	SD1	44	Negative	Negative	Yes	College or above	Married	Employed	4,000-8,000	Han	Two or more times	No	Others	No
1410	SD1	46	Negative	Negative	Yes	High school	Married	Employed	Less than 4,000	Han	Two or more times	No	Condom	No
1411	SD1	25	Negative	Negative	No	Secondary school or below	Married	Employed	Less than 4,000	Han	Two or more times	Yes	Others	Yes
1412	SD1	32	Negative	Negative	No	Secondary school or below	Married	Employed	Less than 4,000	Han	Two or more times	No	Others	Yes
1413	SD1	43	Negative	Negative	No	Secondary school or below	Married	Employed	Less than 4,000	Han	Two or more times	No	Others	No
1414	SD1	28	Negative	Negative	No	High school	Married	Employed	Less than 4,000	Han	Two or more times	Yes	Others	Yes
1415	SD1	39	Negative	Negative	No	Secondary school or below	Married	Employed	Less than 4,000	Han	Two or more times	No	Others	Yes
1416	SD1	34	Negative	Negative	No	Secondary school or below	Married	Un-employed	Less than 4,000	Han	Two or more times	No	Others	Yes
1417	SD1	31	Negative	Negative	No	Secondary school or below	Married	Employed	4,000-8,000	Others	Two or more times	No	Condom	No
1418	SD1	37	Negative	Negative	No	Secondary school or below	Married	Un-employed	Less than 4,000	Others	Two or more times	Yes	Condom	No
1419	SD1	28	Negative	Negative	Yes	College or above	Married	Employed	4,000-8,000	Others	One time	Yes	Others	Yes
1420	SD1	45	Negative	Negative	No	Secondary school or below	Married	Un-employed	Less than 4,000	Han	Two or more times	Yes	Others	Yes
1421	SD1	39	Negative	Negative	No	High school	Married	Employed	Less than 4,000	Han	Two or more times	No	Condom	No
1422	SD1	36	Negative	Negative	Yes	High school	Married	Employed	4,000-8,000	Han	Two or more times	No	Condom	No
1423	SD1	43	Negative	Negative	No	Secondary school or below	Married	Employed	Less than 4,000	Han	One time	No	Others	No
1424	SD1	43	Negative	Negative	Yes	High school	Married	Un-employed	Less than 4,000	Han	Two or more times	No	Condom	No
1425	SD1	48	Negative	Negative	Yes	Secondary school or below	Others	Un-employed	Less than 4,000	Han	Two or more times	No	Others	No
1426	SD1	39	Negative	Negative	Yes	High school	Married	Employed	4,000-8,000	Han	One time	No	Condom	No
1427	SD1	47	Negative	Negative	Yes	College or above	Married	Employed	More than 8,000	Han	Two or more times	Yes	Others	No
1428	SD1	30	Negative	Negative	No	College or above	Married	Employed	More than 8,000	Han	One time	No	Condom	Yes
1429	SD1	36	Negative	Negative	Yes	College or above	Married	Employed	More than 8,000	Han	Two or more times	No	Condom	No
1430	SD1	51	Negative	Negative	No	Secondary school or below	Married	Un-employed	Less than 4,000	Han	Two or more times	No	Others	Yes
1431	SD1	31	Negative	Negative	Yes	College or above	Married	Employed	4,000-8,000	Han	One time	No	Condom	Yes
1432	SD1	53	Negative	Negative	No	Secondary school or below	Married	Un-employed	4,000-8,000	Han	Two or more times	No	Others	No
1433	SD1	31	Negative	Negative	Yes	College or above	Married	Employed	More than 8,000	Han	One time	No	Condom	Yes
1434	SD1	38	Negative	Negative	No	Secondary school or below	Married	Employed	Less than 4,000	Han	Two or more times	No	Others	No
1435	SD1	39	Negative	Negative	No	High school	Married	Un-employed	Less than 4,000	Han	Two or more times	No	Others	Yes
1436	SD1	37	Negative	Negative	No	Secondary school or below	Married	Un-employed	Less than 4,000	Han	Two or more times	No	Condom	Yes
1437	SD1	42	Negative	Negative	Yes	High school	Married	Employed	Less than 4,000	Han	One time	No	Condom	No
1438	SD1	48	Negative	Negative	Yes	Secondary school or below	Married	Employed	Less than 4,000	Han	Two or more times	No	Others	No
1439	SD1	45	Positive	Negative	No	Secondary school or below	Married	Employed	Less than 4,000	Han	Two or more times	No	Others	Yes
1440	SD1	38	Negative	Negative	No	Secondary school or below	Married	Un-employed	Less than 4,000	Han	Two or more times	No	Others	Yes
1441	SD1	33	Negative	Negative	Yes	High school	Married	Un-employed	Less than 4,000	Han	Two or more times	No	Others	No
1442	SD1	47	Negative	Negative	No	Secondary school or below	Married	Employed	Less than 4,000	Han	Two or more times	No	Others	No
1443	SD1	47	Negative	Negative	No	Secondary school or below	Married	Employed	Less than 4,000	Han	Two or more times	Yes	Others	No
1444	SD1	29	Negative	Negative	No	Secondary school or below	Married	Employed	Less than 4,000	Han	Two or more times	No	Others	Yes
1445	SD1	39	Negative	Negative	Yes	College or above	Married	Employed	More than 8,000	Han	Two or more times	No	Others	No
1446	SD1	44	Negative	Negative	Yes	High school	Married	Employed	More than 8,000	Han	Two or more times	No	Condom	No
1447	SD1	45	Negative	Negative	Yes	Secondary school or below	Married	Un-employed	Less than 4,000	Han	Two or more times	No	Others	Yes
1448	SD1	26	Negative	Negative	No	Secondary school or below	Married	Employed	Less than 4,000	Han	One time	No	Others	Yes
1449	SD1	31	Negative	Negative	Yes	College or above	Married	Employed	4,000-8,000	Han	One time	No	Condom	No
1450	SD1	49	Negative	Negative	Yes	High school	Married	Un-employed	More than 8,000	Han	Two or more times	No	Condom	No
1451	SD1	51	Negative	Negative	Yes	College or above	Married	Un-employed	More than 8,000	Han	Two or more times	No	Others	No
1452	SD1	43	Negative	Negative	No	High school	Married	Un-employed	Less than 4,000	Han	Two or more times	No	Others	Yes
1453	SD1	34	Negative	Negative	No	High school	Married	Employed	Less than 4,000	Han	Two or more times	No	Others	No
1454	SD1	42	Negative	Negative	No	Secondary school or below	Married	Employed	Less than 4,000	Han	One time	No	Others	No
1455	SD1	54	Negative	Negative	Yes	High school	Married	Un-employed	Less than 4,000	Han	One time	No	Others	No
1456	SD1	27	Positive	Negative	No	Secondary school or below	Married	Employed	Less than 4,000	Han	Two or more times	Yes	Others	No
1457	SD1	44	Negative	Negative	Yes	High school	Married	Employed	4,000-8,000	Han	Two or more times	No	Condom	No
1458	SD1	35	Negative	Negative	Yes	College or above	Married	Employed	Less than 4,000	Han	Two or more times	Yes	Condom	No
1459	SD1	38	Negative	Negative	No	High school	Married	Employed	Less than 4,000	Han	Two or more times	Yes	Condom	No
1460	SD1	38	Negative	Negative	Yes	High school	Married	Employed	Less than 4,000	Han	Two or more times	No	Condom	No
1461	SD1	47	Negative	Negative	No	Secondary school or below	Married	Employed	Less than 4,000	Han	Two or more times	No	Others	No
1462	SD1	44	Negative	Negative	No	Secondary school or below	Married	Employed	Less than 4,000	Han	Two or more times	No	Others	No
1463	SD1	27	Negative	Positive	No	College or above	Married	Employed	4,000-8,000	Han	None	No	Condom	Yes
1464	SD1	39	Negative	Negative	Yes	College or above	Married	Employed	4,000-8,000	Han	Two or more times	No	Others	No
1465	SD1	54	Negative	Negative	No	Secondary school or below	Married	Un-employed	Less than 4,000	Han	Two or more times	No	Others	No
1466	SD1	43	Negative	Negative	Yes	College or above	Married	Employed	4,000-8,000	Han	Two or more times	No	Others	No
1467	SD1	44	Negative	Negative	Yes	High school	Married	Employed	4,000-8,000	Han	Two or more times	No	Others	No
1468	SD1	47	Negative	Negative	Yes	High school	Married	Employed	4,000-8,000	Han	Two or more times	No	Others	No
1469	SD1	48	Negative	Negative	Yes	College or above	Married	Employed	Less than 4,000	Han	One time	Yes	Condom	No
1470	SD1	52	Negative	Negative	Yes	High school	Married	Employed	Less than 4,000	Han	Two or more times	No	Others	No
1471	SD1	43	Negative	Negative	Yes	College or above	Married	Employed	Less than 4,000	Han	Two or more times	No	Condom	No
1472	SD1	35	Negative	Negative	Yes	College or above	Married	Employed	4,000-8,000	Han	One time	No	Condom	Yes
1473	SD1	51	Negative	Negative	No	High school	Married	Employed	Less than 4,000	Han	Two or more times	No	Others	No
1474	SD1	32	Negative	Negative	Yes	College or above	Married	Employed	4,000-8,000	Han	Two or more times	No	Others	No
1475	SD1	34	Negative	Negative	No	High school	Married	Employed	Less than 4,000	Han	Two or more times	No	Others	No
1476	SD1	30	Negative	Negative	No	College or above	Married	Employed	Less than 4,000	Han	Two or more times	No	Condom	No
1477	SD1	34	Negative	Negative	Yes	College or above	Married	Employed	4,000-8,000	Han	Two or more times	Yes	Condom	No
1478	SD1	43	Negative	Negative	Yes	College or above	Married	Employed	Less than 4,000	Han	Two or more times	No	Condom	No
1479	SD1	48	Negative	Negative	No	High school	Married	Employed	Less than 4,000	Han	Two or more times	Yes	Others	No
1480	SD1	47	Negative	Negative	No	Secondary school or below	Married	Employed	More than 8,000	Han	Two or more times	No	Others	No
1481	SD1	48	Negative	Negative	Yes	College or above	Married	Employed	4,000-8,000	Han	Two or more times	Yes	Others	Yes
1482	SD1	42	Negative	Negative	Yes	High school	Married	Employed	4,000-8,000	Han	Two or more times	Yes	Condom	No
1483	SD1	47	Negative	Negative	No	Secondary school or below	Married	Employed	Less than 4,000	Han	Two or more times	No	Condom	No
1484	SD1	45	Negative	Negative	Yes	College or above	Married	Employed	4,000-8,000	Han	Two or more times	Yes	Others	No
1485	SD1	38	Negative	Negative	No	Secondary school or below	Married	Employed	4,000-8,000	Han	Two or more times	Yes	Condom	No
1486	SD1	43	Negative	Negative	Yes	College or above	Married	Employed	4,000-8,000	Han	One time	No	Condom	No
1487	SD1	33	Negative	Negative	Yes	Secondary school or below	Married	Employed	Less than 4,000	Han	Two or more times	Yes	Others	Yes
1488	SD1	30	Negative	Negative	Yes	College or above	Married	Employed	More than 8,000	Han	One time	No	Condom	No
1489	SD1	45	Negative	Negative	No	Secondary school or below	Married	Employed	Less than 4,000	Han	Two or more times	No	Others	No
1490	SD1	39	Negative	Negative	Yes	High school	Married	Un-employed	Less than 4,000	Han	One time	No	Condom	Yes
1491	SD1	36	Negative	Negative	Yes	College or above	Married	Employed	Less than 4,000	Others	Two or more times	No	Others	No
1492	SD1	40	Negative	Negative	No	Secondary school or below	Married	Employed	Less than 4,000	Han	Two or more times	No	Others	No
1493	SD1	48	Negative	Negative	No	Secondary school or below	Married	Employed	4,000-8,000	Han	Two or more times	No	Others	No
1494	SD1	46	Negative	Negative	No	Secondary school or below	Married	Employed	4,000-8,000	Han	Two or more times	No	Others	No
1495	SD1	46	Negative	Negative	No	Secondary school or below	Married	Employed	4,000-8,000	Han	Two or more times	No	Others	Yes
1496	SD1	26	Negative	Negative	No	High school	Married	Employed	4,000-8,000	Han	One time	No	Condom	No
1497	SD1	40	Negative	Negative	Yes	High school	Married	Employed	Less than 4,000	Han	Two or more times	No	Condom	Yes
1498	SD1	34	Negative	Negative	Yes	High school	Married	Employed	Less than 4,000	Han	One time	No	Condom	Yes
1499	SD1	36	Negative	Negative	Yes	High school	Married	Employed	4,000-8,000	Han	One time	No	Condom	No
1500	SD1	43	Negative	Negative	No	Secondary school or below	Married	Employed	Less than 4,000	Han	Two or more times	No	Others	No
1501	SD1	47	Negative	Negative	Yes	High school	Married	Un-employed	Less than 4,000	Han	Two or more times	Yes	Others	No
1502	SD1	48	Negative	Negative	Yes	College or above	Married	Employed	More than 8,000	Han	Two or more times	No	Others	No
1503	SD1	33	Negative	Negative	No	College or above	Married	Employed	More than 8,000	Han	Two or more times	Yes	Condom	No
1504	SD1	42	Negative	Negative	Yes	College or above	Married	Employed	4,000-8,000	Han	Two or more times	No	Others	No
1505	SD1	41	Negative	Negative	Yes	High school	Married	Employed	Less than 4,000	Han	Two or more times	No	Condom	No
1506	SD1	37	Negative	Negative	Yes	High school	Married	Employed	Less than 4,000	Han	Two or more times	No	Others	Yes
1507	SD1	29	Negative	Negative	Yes	Secondary school or below	Married	Un-employed	Less than 4,000	Han	Two or more times	No	Others	No
1508	SD1	34	Negative	Negative	No	High school	Married	Employed	4,000-8,000	Han	Two or more times	No	Others	Yes
1509	SD1	53	Positive	Negative	Yes	College or above	Married	Employed	4,000-8,000	Han	Two or more times	No	Others	No
1510	SD1	44	Negative	Negative	No	College or above	Married	Un-employed	Less than 4,000	Han	Two or more times	No	Condom	No
1511	SD1	37	Negative	Negative	Yes	College or above	Married	Un-employed	Less than 4,000	Han	Two or more times	No	Condom	No
1512	SD1	41	Negative	Negative	Yes	College or above	Married	Employed	4,000-8,000	Han	One time	Yes	Condom	No
1513	SD1	26	Negative	Negative	No	Secondary school or below	Married	Un-employed	Less than 4,000	Han	Two or more times	Yes	Condom	Yes
1514	SD1	42	Negative	Negative	Yes	High school	Married	Un-employed	Less than 4,000	Han	One time	No	Others	No
1515	SD1	29	Negative	Negative	Yes	College or above	Married	Un-employed	4,000-8,000	Han	One time	No	Condom	No
1516	SD1	38	Negative	Negative	No	Secondary school or below	Married	Employed	Less than 4,000	Others	Two or more times	No	Condom	No
1517	SD1	27	Negative	Negative	No	College or above	Married	Employed	More than 8,000	Han	Two or more times	No	Others	Yes
1518	SD1	53	Negative	Negative	Yes	College or above	Married	Employed	4,000-8,000	Han	Two or more times	No	Others	No
1519	SD1	45	Negative	Negative	No	Secondary school or below	Married	Un-employed	Less than 4,000	Han	Two or more times	No	Others	No
1520	SD1	49	Negative	Negative	Yes	High school	Married	Employed	Less than 4,000	Han	One time	No	Others	No
1521	SD1	38	Negative	Negative	No	High school	Married	Employed	Less than 4,000	Han	Two or more times	No	Others	Yes
1522	SD1	44	Negative	Negative	Yes	High school	Married	Employed	Less than 4,000	Han	Two or more times	Yes	Condom	Yes
1523	SD1	40	Positive	Negative	Yes	College or above	Married	Employed	4,000-8,000	Han	Two or more times	No	Condom	Yes
1524	SD1	40	Negative	Negative	No	Secondary school or below	Married	Employed	Less than 4,000	Han	Two or more times	No	Others	Yes
1525	SD1	46	Negative	Negative	No	Secondary school or below	Married	Employed	Less than 4,000	Han	Two or more times	No	Others	No
1526	SD1	48	Negative	Negative	No	Secondary school or below	Married	Employed	Less than 4,000	Han	Two or more times	Yes	Condom	Yes
1527	SD1	27	Negative	Negative	No	College or above	Married	Un-employed	Less than 4,000	Han	One time	No	Condom	No
1528	SD1	47	Negative	Negative	Yes	High school	Married	Employed	4,000-8,000	Han	One time	No	Condom	No
1529	SD1	41	Negative	Negative	Yes	High school	Married	Un-employed	Less than 4,000	Han	Two or more times	No	Others	Yes
1530	SD1	54	Positive	Negative	No	High school	Married	Employed	Less than 4,000	Han	Two or more times	No	Others	No
1531	SD1	39	Negative	Negative	No	College or above	Married	Un-employed	Less than 4,000	Han	None	No	Others	Yes
1532	SD1	41	Negative	Negative	No	Secondary school or below	Married	Employed	Less than 4,000	Han	Two or more times	No	Others	Yes
1533	SD1	24	Positive	Negative	No	Secondary school or below	Married	Employed	Less than 4,000	Han	Two or more times	No	Others	No
1534	SD1	44	Negative	Negative	No	High school	Married	Employed	Less than 4,000	Han	Two or more times	No	Others	Yes
1535	SD1	33	Negative	Negative	No	College or above	Married	Employed	Less than 4,000	Han	Two or more times	No	Condom	Yes
1536	SD1	27	Negative	Negative	No	Secondary school or below	Married	Employed	Less than 4,000	Han	One time	No	Condom	No
1537	SD1	57	Negative	Negative	No	High school	Married	Un-employed	Less than 4,000	Han	One time	No	Others	No
1538	SD1	34	Negative	Negative	No	Secondary school or below	Married	Employed	Less than 4,000	Han	Two or more times	No	Others	No
1539	SD1	34	Negative	Negative	No	Secondary school or below	Married	Employed	Less than 4,000	Han	Two or more times	Yes	Condom	Yes
1540	SD1	31	Negative	Negative	Yes	College or above	Married	Un-employed	Less than 4,000	Han	One time	No	Condom	No
1541	SD1	42	Positive	Negative	No	High school	Married	Un-employed	Less than 4,000	Han	Two or more times	No	Others	No
1542	SD1	40	Negative	Negative	No	Secondary school or below	Married	Un-employed	4,000-8,000	Han	Two or more times	No	Others	Yes
1543	SD1	34	Positive	Negative	Yes	High school	Married	Employed	4,000-8,000	Han	Two or more times	Yes	Others	No
1544	SD1	52	Negative	Negative	Yes	College or above	Married	Un-employed	4,000-8,000	Han	Two or more times	No	Others	No
1545	SD1	42	Negative	Negative	Yes	College or above	Married	Employed	More than 8,000	Han	Two or more times	No	Condom	No
1546	SD1	51	Negative	Negative	Yes	Secondary school or below	Married	Un-employed	Less than 4,000	Han	Two or more times	No	Others	No
1547	SD1	49	Negative	Negative	Yes	High school	Married	Un-employed	Less than 4,000	Han	One time	No	Others	No
1548	SD1	34	Negative	Negative	No	Secondary school or below	Married	Un-employed	Less than 4,000	Han	Two or more times	Yes	Others	Yes
1549	SD1	33	Negative	Negative	No	College or above	Married	Employed	4,000-8,000	Han	One time	No	Condom	No
1550	SD1	50	Negative	Negative	No	College or above	Married	Employed	More than 8,000	Han	Two or more times	No	Others	No
1551	SD1	52	Negative	Negative	No	Secondary school or below	Married	Employed	Less than 4,000	Han	Two or more times	No	Others	No
1552	SD1	48	Negative	Negative	No	Secondary school or below	Married	Employed	4,000-8,000	Han	Two or more times	No	Others	No
1553	SD1	40	Negative	Negative	No	Secondary school or below	Married	Employed	Less than 4,000	Han	Two or more times	Yes	Others	Yes
1554	SD1	44	Negative	Negative	Yes	College or above	Married	Employed	4,000-8,000	Han	Two or more times	No	Others	Yes
1555	SD1	37	Negative	Negative	No	Secondary school or below	Married	Employed	Less than 4,000	Han	Two or more times	No	Others	No
1556	SD1	51	Negative	Negative	Yes	College or above	Married	Employed	More than 8,000	Han	Two or more times	No	Others	No
1557	SD1	41	Negative	Negative	No	Secondary school or below	Married	Employed	Less than 4,000	Han	One time	No	Others	No
1558	SD1	45	Negative	Negative	Yes	High school	Married	Employed	4,000-8,000	Han	Two or more times	Yes	Condom	No
1559	SD1	48	Negative	Negative	No	Secondary school or below	Married	Employed	Less than 4,000	Han	Two or more times	No	Others	No
1560	SD1	35	Negative	Negative	No	Secondary school or below	Married	Employed	Less than 4,000	Han	Two or more times	No	Others	No
1561	SD1	35	Negative	Negative	No	Secondary school or below	Married	Un-employed	4,000-8,000	Han	Two or more times	No	Others	No
1562	SD1	37	Negative	Negative	No	Secondary school or below	Married	Un-employed	4,000-8,000	Han	Two or more times	No	Others	No
1563	SD1	30	Negative	Negative	No	Secondary school or below	Married	Un-employed	Less than 4,000	Han	None	No	Others	No
1564	SD1	34	Negative	Negative	No	Secondary school or below	Married	Un-employed	Less than 4,000	Han	Two or more times	Yes	Condom	Yes
1565	SD1	41	Negative	Negative	No	High school	Married	Un-employed	4,000-8,000	Han	Two or more times	No	Others	No
1566	SD1	34	Negative	Negative	Yes	College or above	Married	Employed	4,000-8,000	Han	Two or more times	No	Condom	No
1567	SD1	37	Negative	Negative	No	Secondary school or below	Married	Un-employed	Less than 4,000	Han	Two or more times	No	Others	No
1568	SD1	51	Negative	Negative	Yes	High school	Married	Un-employed	Less than 4,000	Han	Two or more times	No	Others	Yes
1569	SD1	42	Negative	Negative	No	Secondary school or below	Married	Employed	Less than 4,000	Han	Two or more times	No	Condom	No
1570	SD1	48	Negative	Negative	Yes	College or above	Married	Employed	Less than 4,000	Han	One time	No	Others	Yes
1571	SD1	45	Negative	Negative	Yes	High school	Married	Employed	4,000-8,000	Han	Two or more times	No	Condom	No
1572	SD1	43	Negative	Negative	No	Secondary school or below	Married	Employed	4,000-8,000	Han	Two or more times	No	Others	No
1573	SD1	39	Negative	Negative	No	Secondary school or below	Married	Employed	Less than 4,000	Han	Two or more times	No	Condom	No
1574	SD1	44	Negative	Negative	Yes	Secondary school or below	Married	Un-employed	4,000-8,000	Han	Two or more times	No	Condom	No
1575	SD1	42	Negative	Negative	Yes	College or above	Married	Employed	4,000-8,000	Han	Two or more times	Yes	Condom	No
1576	SD1	48	Negative	Negative	No	Secondary school or below	Married	Employed	Less than 4,000	Han	Two or more times	No	Others	Yes
1577	SD1	36	Negative	Negative	No	High school	Married	Employed	4,000-8,000	Han	Two or more times	No	Condom	No
1578	SD1	45	Negative	Negative	No	Secondary school or below	Married	Employed	Less than 4,000	Han	Two or more times	No	Others	No
1579	SD1	45	Negative	Negative	No	Secondary school or below	Married	Employed	Less than 4,000	Han	Two or more times	No	Others	No
1580	SD1	43	Negative	Negative	Yes	College or above	Married	Employed	4,000-8,000	Han	Two or more times	Yes	Others	No
1581	SD1	36	Negative	Negative	No	Secondary school or below	Married	Employed	Less than 4,000	Han	Two or more times	Yes	Others	Yes
1582	SD1	47	Negative	Negative	No	Secondary school or below	Married	Employed	Less than 4,000	Han	Two or more times	No	Others	No
1583	SD1	36	Negative	Negative	No	Secondary school or below	Married	Employed	Less than 4,000	Han	Two or more times	Yes	Condom	No
1584	SD1	31	Negative	Negative	No	High school	Married	Employed	Less than 4,000	Han	Two or more times	Yes	Condom	No
1585	SD1	36	Negative	Negative	No	Secondary school or below	Married	Un-employed	Less than 4,000	Han	Two or more times	No	Condom	No
1586	SD1	45	Negative	Negative	No	Secondary school or below	Married	Employed	Less than 4,000	Han	Two or more times	Yes	Others	No
1587	SD1	40	Negative	Negative	No	Secondary school or below	Married	Employed	Less than 4,000	Han	Two or more times	Yes	Condom	Yes
1588	SD1	44	Negative	Negative	Yes	Secondary school or below	Married	Un-employed	4,000-8,000	Han	Two or more times	No	Condom	No
1589	SD1	43	Negative	Negative	Yes	College or above	Married	Employed	4,000-8,000	Han	One time	No	Condom	No
1590	SD1	54	Negative	Negative	Yes	High school	Married	Un-employed	4,000-8,000	Han	Two or more times	No	Others	No
1591	SD1	48	Negative	Negative	No	Secondary school or below	Married	Employed	Less than 4,000	Han	One time	No	Others	No
1592	SD1	45	Negative	Negative	No	High school	Married	Employed	Less than 4,000	Han	Two or more times	No	Others	No
1593	SD1	45	Negative	Negative	Yes	College or above	Married	Employed	4,000-8,000	Han	Two or more times	No	Condom	No
1594	SD1	29	Negative	Negative	No	College or above	Married	Un-employed	4,000-8,000	Han	One time	Yes	Condom	Yes
1595	SD1	48	Negative	Negative	Yes	High school	Married	Un-employed	Less than 4,000	Han	One time	No	Condom	No
1596	SD1	45	Negative	Negative	Yes	College or above	Married	Employed	4,000-8,000	Han	Two or more times	No	Condom	No
1597	SD1	49	Negative	Negative	Yes	High school	Married	Un-employed	4,000-8,000	Han	Two or more times	No	Condom	No
1598	SD1	44	Negative	Negative	Yes	High school	Married	Un-employed	Less than 4,000	Han	Two or more times	No	Condom	No
1599	SD1	44	Negative	Negative	Yes	High school	Married	Un-employed	4,000-8,000	Han	Two or more times	No	Condom	No
1600	SD1	49	Negative	Negative	No	High school	Married	Un-employed	Less than 4,000	Han	Two or more times	No	Condom	Yes
1601	SD1	48	Negative	Negative	No	Secondary school or below	Married	Employed	Less than 4,000	Han	Two or more times	No	Condom	No
1602	SD1	32	Negative	Negative	Yes	College or above	Married	Employed	More than 8,000	Han	One time	No	Condom	No
1603	SD1	47	Negative	Negative	Yes	College or above	Married	Employed	4,000-8,000	Han	Two or more times	No	Condom	No
1604	SD1	45	Negative	Negative	Yes	College or above	Married	Employed	Less than 4,000	Han	One time	No	Condom	No
1605	SD1	40	Negative	Negative	Yes	High school	Married	Employed	4,000-8,000	Han	Two or more times	Yes	Others	No
1606	SD1	33	Negative	Negative	Yes	College or above	Married	Employed	4,000-8,000	Han	Two or more times	No	Condom	No
1607	SD1	46	Negative	Negative	No	Secondary school or below	Married	Un-employed	4,000-8,000	Han	Two or more times	No	Others	No
1608	SD1	51	Negative	Negative	Yes	High school	Married	Un-employed	Less than 4,000	Han	Two or more times	No	Others	No
1609	SD1	49	Negative	Negative	Yes	College or above	Married	Un-employed	Less than 4,000	Han	One time	No	Others	No
1610	SD1	46	Negative	Negative	No	Secondary school or below	Married	Employed	4,000-8,000	Han	Two or more times	No	Others	No
1611	SD1	51	Negative	Negative	No	Secondary school or below	Married	Employed	4,000-8,000	Han	Two or more times	No	Others	No
1612	SD1	49	Negative	Negative	No	College or above	Married	Employed	Less than 4,000	Han	Two or more times	No	Others	Yes
1613	SD1	50	Negative	Negative	No	Secondary school or below	Married	Employed	Less than 4,000	Han	Two or more times	Yes	Others	No
1614	SD1	31	Negative	Negative	No	Secondary school or below	Married	Un-employed	Less than 4,000	Han	Two or more times	Yes	Condom	Yes
1615	SD1	38	Negative	Negative	No	Secondary school or below	Married	Employed	Less than 4,000	Han	Two or more times	No	Others	No
1616	SD1	47	Negative	Negative	Yes	College or above	Married	Employed	More than 8,000	Han	Two or more times	Yes	Condom	No
1617	SD1	46	Negative	Negative	Yes	High school	Married	Employed	4,000-8,000	Han	Two or more times	No	Condom	Yes
1618	SD1	52	Negative	Negative	Yes	College or above	Married	Employed	4,000-8,000	Han	Two or more times	No	Others	No
1619	SD1	29	Negative	Negative	No	College or above	Married	Un-employed	Less than 4,000	Han	One time	Yes	Condom	No
1620	SD1	51	Negative	Negative	Yes	College or above	Married	Un-employed	4,000-8,000	Han	Two or more times	No	Others	No
1621	SD1	49	Negative	Negative	Yes	High school	Married	Un-employed	Less than 4,000	Han	Two or more times	No	Others	No
1622	SD1	34	Negative	Negative	No	High school	Married	Employed	Less than 4,000	Han	One time	No	Condom	Yes
1623	SD1	54	Negative	Negative	No	Secondary school or below	Married	Employed	4,000-8,000	Han	Two or more times	No	Others	No
1624	SD1	38	Negative	Negative	No	Secondary school or below	Married	Un-employed	Less than 4,000	Han	Two or more times	No	Condom	No
1625	SD1	38	Negative	Negative	No	High school	Married	Un-employed	Less than 4,000	Han	Two or more times	No	Others	No
1626	SD1	56	Negative	Negative	No	Secondary school or below	Married	Un-employed	Less than 4,000	Han	Two or more times	No	Others	No
1627	SD1	34	Negative	Negative	No	Secondary school or below	Married	Employed	4,000-8,000	Han	None	No	Others	No
1628	SD1	46	Negative	Negative	Yes	High school	Married	Employed	4,000-8,000	Han	Two or more times	No	Others	No
1629	SD1	39	Negative	Negative	Yes	Secondary school or below	Married	Employed	Less than 4,000	Han	Two or more times	No	Others	No
1630	SD1	42	Negative	Negative	No	Secondary school or below	Married	Un-employed	Less than 4,000	Han	Two or more times	No	Condom	No
1631	SD1	45	Negative	Negative	No	Secondary school or below	Married	Un-employed	Less than 4,000	Han	Two or more times	No	Others	No
1632	SD1	33	Negative	Negative	Yes	College or above	Married	Un-employed	4,000-8,000	Han	One time	No	Condom	No
1633	SD1	29	Negative	Negative	No	College or above	Married	Un-employed	Less than 4,000	Han	One time	No	Condom	No
1634	SD1	46	Negative	Negative	Yes	College or above	Married	Un-employed	Less than 4,000	Han	One time	No	Condom	Yes
1635	SD1	39	Negative	Negative	No	Secondary school or below	Married	Employed	Less than 4,000	Han	Two or more times	Yes	Condom	No
1636	SD1	37	Negative	Negative	No	High school	Married	Employed	Less than 4,000	Han	Two or more times	No	Condom	No
1637	SD1	51	Negative	Negative	No	Secondary school or below	Married	Un-employed	Less than 4,000	Han	Two or more times	No	Others	No
1638	SD1	49	Negative	Negative	No	Secondary school or below	Married	Un-employed	4,000-8,000	Han	Two or more times	No	Others	No
1639	SD1	30	Negative	Negative	No	Secondary school or below	Married	Un-employed	Less than 4,000	Han	Two or more times	No	Condom	No
1640	SD1	48	Negative	Negative	No	Secondary school or below	Married	Un-employed	Less than 4,000	Han	One time	No	Others	No
1641	SD1	47	Negative	Negative	Yes	College or above	Married	Un-employed	Less than 4,000	Han	Two or more times	No	Others	No
1642	SD1	53	Negative	Negative	No	High school	Married	Un-employed	Less than 4,000	Han	Two or more times	No	Others	Yes
1643	SD1	48	Negative	Negative	No	High school	Married	Un-employed	Less than 4,000	Han	Two or more times	No	Others	No
1644	SD1	53	Negative	Negative	Yes	High school	Married	Un-employed	Less than 4,000	Han	Two or more times	No	Others	No
1645	SD1	52	Negative	Negative	Yes	High school	Married	Un-employed	Less than 4,000	Han	Two or more times	No	Others	No
1646	SD1	38	Negative	Negative	No	Secondary school or below	Married	Employed	Less than 4,000	Han	Two or more times	Yes	Condom	Yes
1647	SD1	24	Negative	Negative	No	Secondary school or below	Married	Employed	Less than 4,000	Han	Two or more times	Yes	Condom	No
1648	SD1	43	Negative	Negative	Yes	High school	Married	Un-employed	4,000-8,000	Han	Two or more times	No	Condom	No
1649	SD1	41	Negative	Negative	No	High school	Married	Un-employed	4,000-8,000	Han	Two or more times	No	Others	No
1650	SD1	38	Negative	Negative	Yes	College or above	Married	Un-employed	More than 8,000	Han	One time	Yes	Condom	No
1651	SD1	36	Negative	Negative	No	High school	Married	Employed	Less than 4,000	Han	Two or more times	No	Others	No
1652	SD1	49	Negative	Negative	Yes	College or above	Married	Employed	4,000-8,000	Han	Two or more times	No	Others	No
1653	SD1	32	Negative	Negative	No	Secondary school or below	Married	Un-employed	Less than 4,000	Han	Two or more times	No	Condom	No
1654	SD1	34	Negative	Negative	No	High school	Married	Employed	More than 8,000	Han	Two or more times	No	Condom	No
1655	SD1	35	Negative	Negative	No	Secondary school or below	Married	Employed	Less than 4,000	Han	Two or more times	Yes	Condom	No
1656	SD1	48	Negative	Negative	No	High school	Married	Employed	Less than 4,000	Han	Two or more times	No	Others	Yes
1657	SD1	34	Negative	Negative	No	Secondary school or below	Married	Employed	Less than 4,000	Han	Two or more times	No	Others	Yes
1658	SD1	42	Negative	Negative	No	Secondary school or below	Married	Employed	Less than 4,000	Han	Two or more times	No	Condom	No
1659	SD1	44	Negative	Negative	Yes	High school	Married	Employed	Less than 4,000	Han	Two or more times	Yes	Others	No
1660	SD1	47	Negative	Negative	Yes	High school	Married	Employed	Less than 4,000	Han	Two or more times	Yes	Others	No
1661	SD1	37	Positive	Negative	No	Secondary school or below	Married	Employed	Less than 4,000	Han	Two or more times	Yes	Others	No
1662	SD1	47	Negative	Negative	Yes	High school	Married	Employed	4,000-8,000	Han	Two or more times	No	Others	Yes
1663	SD1	41	Negative	Negative	Yes	High school	Married	Employed	4,000-8,000	Han	Two or more times	Yes	Others	No
1664	SD1	29	Negative	Negative	No	College or above	Married	Un-employed	4,000-8,000	Han	Two or more times	Yes	Condom	No
1665	SD1	41	Negative	Negative	Yes	High school	Married	Employed	Less than 4,000	Han	Two or more times	No	Condom	No
1666	SD1	41	Negative	Negative	No	Secondary school or below	Married	Un-employed	4,000-8,000	Han	Two or more times	No	Others	No
1667	SD1	31	Negative	Negative	No	College or above	Married	Employed	4,000-8,000	Han	Two or more times	No	Condom	No
1668	SD1	29	Negative	Negative	No	College or above	Married	Employed	4,000-8,000	Han	One time	No	Condom	Yes
1669	SD1	43	Negative	Negative	Yes	High school	Married	Employed	Less than 4,000	Han	Two or more times	No	Condom	No
1670	SD1	46	Negative	Negative	Yes	High school	Married	Employed	Less than 4,000	Han	Two or more times	Yes	Others	Yes
1671	SD1	42	Negative	Negative	No	Secondary school or below	Married	Employed	Less than 4,000	Han	Two or more times	No	Condom	No
1672	SD1	34	Negative	Negative	Yes	College or above	Married	Employed	Less than 4,000	Han	Two or more times	No	Others	No
1673	SD1	38	Negative	Negative	No	Secondary school or below	Married	Employed	4,000-8,000	Han	Two or more times	No	Condom	No
1674	SD1	38	Negative	Negative	No	College or above	Married	Employed	Less than 4,000	Han	Two or more times	Yes	Others	No
1675	SD1	44	Negative	Negative	No	Secondary school or below	Married	Employed	Less than 4,000	Han	Two or more times	Yes	Others	No
1676	SD1	31	Negative	Negative	No	College or above	Married	Employed	More than 8,000	Han	Two or more times	No	Condom	Yes
1677	SD1	24	Negative	Negative	No	High school	Married	Employed	Less than 4,000	Han	Two or more times	No	Others	No
1678	SD1	33	Negative	Negative	Yes	High school	Married	Employed	Less than 4,000	Han	Two or more times	Yes	Condom	No
1679	SD1	32	Negative	Negative	Yes	College or above	Single	Employed	4,000-8,000	Han	None	No	Others	Yes
1680	SD1	34	Negative	Negative	No	High school	Married	Employed	More than 8,000	Han	Two or more times	No	Others	No
1681	SD1	49	Negative	Negative	No	Secondary school or below	Married	Employed	Less than 4,000	Han	One time	No	Others	No
1682	SD1	43	Negative	Negative	Yes	College or above	Married	Employed	4,000-8,000	Han	One time	No	Condom	No
1683	SD1	32	Negative	Negative	No	High school	Married	Employed	4,000-8,000	Han	Two or more times	No	Condom	No
1684	SD1	36	Negative	Negative	No	High school	Married	Employed	4,000-8,000	Han	Two or more times	Yes	Condom	No
1685	SD1	42	Negative	Negative	Yes	College or above	Married	Employed	4,000-8,000	Han	One time	No	Condom	Yes
1686	SD1	45	Negative	Negative	Yes	College or above	Married	Employed	4,000-8,000	Han	Two or more times	No	Condom	Yes
1687	SD1	40	Negative	Negative	No	College or above	Married	Employed	4,000-8,000	Han	Two or more times	No	Condom	No
1688	SD1	42	Negative	Negative	Yes	Secondary school or below	Married	Employed	Less than 4,000	Han	Two or more times	No	Condom	No
1689	SD1	42	Negative	Negative	Yes	College or above	Married	Employed	More than 8,000	Han	One time	No	Condom	No
1690	SD1	37	Negative	Negative	Yes	College or above	Married	Un-employed	Less than 4,000	Han	One time	No	Condom	No
1691	SD1	43	Negative	Negative	Yes	High school	Married	Un-employed	More than 8,000	Han	Two or more times	Yes	Others	No
1692	SD1	40	Negative	Negative	Yes	College or above	Married	Un-employed	Less than 4,000	Han	Two or more times	No	Others	No
1693	SD1	32	Negative	Negative	No	Secondary school or below	Married	Employed	Less than 4,000	Han	Two or more times	No	Others	No
1694	SD1	38	Negative	Negative	No	Secondary school or below	Married	Un-employed	Less than 4,000	Han	Two or more times	No	Condom	No
1695	SD1	36	Negative	Negative	No	Secondary school or below	Married	Un-employed	More than 8,000	Han	Two or more times	Yes	Condom	No
1696	SD1	31	Negative	Negative	No	College or above	Married	Un-employed	Less than 4,000	Han	Two or more times	No	Others	No
1697	SD1	45	Negative	Negative	Yes	Secondary school or below	Married	Employed	Less than 4,000	Han	One time	No	Others	No
1698	SD1	45	Negative	Negative	No	College or above	Married	Employed	More than 8,000	Han	One time	No	Others	No
1699	SD1	39	Negative	Negative	Yes	College or above	Married	Employed	4,000-8,000	Han	Two or more times	No	Condom	No
1700	SD1	48	Negative	Negative	No	High school	Married	Employed	Less than 4,000	Han	Two or more times	No	Others	No
1701	SD1	50	Negative	Negative	No	Secondary school or below	Married	Employed	Less than 4,000	Han	Two or more times	No	Others	Yes
1702	SD1	28	Negative	Negative	No	High school	Married	Employed	Less than 4,000	Han	One time	No	Others	No
1703	SD1	40	Negative	Negative	Yes	High school	Married	Employed	Less than 4,000	Han	One time	No	Condom	No
1704	SD1	47	Negative	Negative	No	High school	Married	Employed	4,000-8,000	Han	Two or more times	No	Others	No
1705	SD1	41	Negative	Negative	Yes	College or above	Married	Employed	Less than 4,000	Han	Two or more times	Yes	Condom	No
1706	SD1	41	Negative	Negative	Yes	College or above	Married	Employed	Less than 4,000	Han	One time	No	Condom	No
1707	SD1	59	Negative	Negative	No	Secondary school or below	Married	Un-employed	Less than 4,000	Han	Two or more times	No	Others	No
1708	SD1	39	Negative	Negative	No	High school	Married	Employed	4,000-8,000	Han	Two or more times	No	Others	No
1709	SD1	46	Negative	Negative	Yes	College or above	Married	Employed	4,000-8,000	Han	Two or more times	No	Others	No
1710	SD1	48	Negative	Negative	No	High school	Married	Employed	Less than 4,000	Han	One time	No	Others	No
1711	SD1	39	Negative	Negative	No	Secondary school or below	Married	Employed	Less than 4,000	Han	Two or more times	No	Condom	No
1712	SD1	31	Negative	Negative	No	College or above	Married	Employed	Less than 4,000	Han	One time	No	Condom	No
1713	SD1	38	Negative	Negative	Yes	High school	Married	Employed	4,000-8,000	Han	Two or more times	No	Others	Yes
1714	SD1	28	Positive	Negative	No	High school	Married	Employed	4,000-8,000	Han	One time	Yes	Others	No
1715	SD1	44	Negative	Negative	Yes	High school	Married	Employed	4,000-8,000	Others	Two or more times	No	Others	Yes
1716	SD1	37	Negative	Negative	No	Secondary school or below	Married	Employed	4,000-8,000	Han	Two or more times	No	Others	No
1717	SD1	42	Negative	Negative	No	College or above	Married	Employed	4,000-8,000	Han	Two or more times	No	Others	No
1718	SD1	45	Negative	Negative	No	Secondary school or below	Married	Employed	Less than 4,000	Han	Two or more times	No	Others	No
1719	SD1	50	Negative	Negative	No	Secondary school or below	Married	Un-employed	Less than 4,000	Han	Two or more times	No	Others	Yes
1720	SD1	28	Negative	Negative	No	College or above	Married	Employed	4,000-8,000	Han	One time	No	Condom	Yes
1721	SD1	30	Negative	Negative	No	College or above	Married	Employed	4,000-8,000	Han	None	Yes	Others	Yes
1722	SD1	29	Negative	Negative	No	Secondary school or below	Married	Employed	Less than 4,000	Han	Two or more times	No	Others	No
1723	SD1	40	Negative	Negative	No	Secondary school or below	Married	Employed	Less than 4,000	Han	Two or more times	Yes	Others	Yes
1724	SD1	44	Negative	Negative	Yes	High school	Married	Employed	4,000-8,000	Han	Two or more times	Yes	Condom	Yes
1725	SD1	43	Negative	Negative	No	Secondary school or below	Married	Employed	Less than 4,000	Han	Two or more times	No	Others	No
1726	SD1	34	Negative	Negative	Yes	High school	Married	Employed	Less than 4,000	Han	Two or more times	No	Others	Yes
1727	SD1	30	Negative	Negative	No	High school	Married	Employed	4,000-8,000	Han	Two or more times	No	Condom	No
1728	SD1	44	Negative	Negative	No	Secondary school or below	Married	Employed	Less than 4,000	Han	Two or more times	No	Condom	No
1729	SD1	42	Negative	Negative	No	Secondary school or below	Married	Employed	Less than 4,000	Han	Two or more times	No	Condom	No
1730	SD1	41	Negative	Negative	No	Secondary school or below	Married	Employed	Less than 4,000	Han	Two or more times	No	Others	No
1731	SD1	47	Negative	Negative	Yes	Secondary school or below	Married	Employed	Less than 4,000	Han	Two or more times	No	Condom	No
1732	SD1	48	Negative	Negative	No	Secondary school or below	Married	Employed	Less than 4,000	Han	Two or more times	No	Condom	No
1733	SD1	33	Negative	Negative	Yes	High school	Married	Employed	Less than 4,000	Han	Two or more times	No	Others	No
1734	SD1	34	Negative	Negative	No	Secondary school or below	Married	Employed	Less than 4,000	Han	Two or more times	No	Others	Yes
1735	SD1	43	Negative	Negative	No	Secondary school or below	Married	Employed	Less than 4,000	Han	Two or more times	No	Others	No
1736	SD1	50	Negative	Negative	Yes	High school	Married	Employed	4,000-8,000	Han	Two or more times	No	Others	Yes
1737	SD1	22	Negative	Negative	No	Secondary school or below	Married	Employed	Less than 4,000	Han	One time	No	Others	No
1738	SD1	36	Negative	Negative	No	High school	Married	Employed	Less than 4,000	Han	Two or more times	No	Others	No
1739	SD1	44	Negative	Negative	No	High school	Married	Employed	Less than 4,000	Han	Two or more times	No	Others	No
1740	SD1	47	Negative	Negative	No	Secondary school or below	Married	Employed	Less than 4,000	Han	Two or more times	No	Condom	No
1741	SD1	45	Negative	Negative	Yes	Secondary school or below	Married	Employed	4,000-8,000	Han	Two or more times	No	Condom	No
1742	SD1	56	Negative	Negative	No	Secondary school or below	Married	Employed	Less than 4,000	Han	Two or more times	No	Others	No
1743	SD1	41	Negative	Negative	No	Secondary school or below	Married	Employed	Less than 4,000	Han	Two or more times	No	Condom	No
1744	SD1	47	Negative	Negative	No	High school	Married	Employed	Less than 4,000	Han	One time	No	Others	No
1745	SD1	46	Negative	Negative	No	Secondary school or below	Married	Employed	Less than 4,000	Han	Two or more times	No	Condom	No
1746	SD1	40	Negative	Negative	No	High school	Married	Employed	4,000-8,000	Others	Two or more times	No	Others	No
1747	SD1	48	Negative	Negative	No	Secondary school or below	Married	Employed	Less than 4,000	Others	One time	No	Others	No
1748	SD1	36	Negative	Negative	Yes	College or above	Married	Employed	Less than 4,000	Han	Two or more times	No	Condom	No
1749	SD1	46	Negative	Negative	No	Secondary school or below	Married	Employed	Less than 4,000	Han	Two or more times	No	Condom	No
1750	SD1	35	Negative	Negative	No	Secondary school or below	Married	Employed	Less than 4,000	Han	Two or more times	No	Condom	No
1751	SD1	45	Negative	Negative	No	Secondary school or below	Married	Employed	Less than 4,000	Han	Two or more times	No	Condom	No
1752	SD1	55	Negative	Negative	No	Secondary school or below	Married	Employed	Less than 4,000	Han	Two or more times	No	Others	No
1753	SD1	46	Negative	Negative	No	Secondary school or below	Married	Employed	Less than 4,000	Han	Two or more times	No	Others	No
1754	SD1	37	Negative	Negative	No	Secondary school or below	Married	Employed	Less than 4,000	Han	Two or more times	No	Condom	Yes
1755	SD1	41	Negative	Negative	Yes	College or above	Married	Employed	More than 8,000	Han	Two or more times	Yes	Condom	Yes
1756	SD1	44	Negative	Negative	Yes	College or above	Married	Employed	More than 8,000	Han	Two or more times	Yes	Condom	No
1757	SD1	33	Negative	Negative	Yes	College or above	Married	Employed	4,000-8,000	Han	None	No	Others	No
1758	SD1	37	Negative	Negative	No	High school	Married	Employed	Less than 4,000	Han	Two or more times	Yes	Condom	Yes
1759	SD1	40	Negative	Negative	No	High school	Married	Employed	Less than 4,000	Han	Two or more times	No	Others	Yes
1760	SD1	35	Negative	Negative	No	Secondary school or below	Married	Employed	Less than 4,000	Han	Two or more times	No	Others	No
1761	SD1	41	Negative	Negative	Yes	High school	Married	Employed	Less than 4,000	Han	Two or more times	No	Others	No
1762	SD1	47	Negative	Negative	No	High school	Married	Employed	Less than 4,000	Han	Two or more times	Yes	Others	Yes
1763	SD1	39	Negative	Negative	No	Secondary school or below	Married	Employed	Less than 4,000	Han	Two or more times	No	Others	No
1764	SD1	44	Negative	Negative	Yes	College or above	Married	Employed	4,000-8,000	Han	Two or more times	No	Condom	Yes
1765	SD1	34	Negative	Negative	Yes	College or above	Married	Employed	4,000-8,000	Han	Two or more times	Yes	Condom	No
1766	SD1	43	Negative	Negative	No	Secondary school or below	Married	Employed	Less than 4,000	Han	Two or more times	No	Others	No
1767	SD1	38	Negative	Negative	No	High school	Married	Employed	Less than 4,000	Han	One time	No	Condom	No
1768	SD1	49	Negative	Negative	Yes	High school	Married	Employed	4,000-8,000	Han	Two or more times	No	Others	No
1769	SD1	24	Negative	Negative	Yes	College or above	Single	Un-employed	4,000-8,000	Others	None	No	Condom	No
1770	SD1	39	Negative	Negative	No	Secondary school or below	Married	Un-employed	Less than 4,000	Han	Two or more times	Yes	Others	No
1771	SD1	33	Negative	Negative	No	High school	Married	Employed	4,000-8,000	Han	Two or more times	No	Condom	No
1772	SD1	37	Negative	Negative	No	Secondary school or below	Married	Un-employed	More than 8,000	Han	Two or more times	No	Others	No
1773	SD1	38	Negative	Negative	Yes	College or above	Married	Employed	More than 8,000	Others	One time	No	Condom	No
1774	SD1	38	Negative	Negative	Yes	College or above	Married	Employed	4,000-8,000	Han	Two or more times	No	Condom	Yes
1775	SD1	45	Negative	Negative	No	High school	Married	Employed	Less than 4,000	Han	One time	No	Others	No
1776	SD1	41	Negative	Negative	Yes	High school	Married	Employed	Less than 4,000	Han	Two or more times	No	Condom	No
1777	SD1	37	Negative	Negative	Yes	College or above	Others	Employed	4,000-8,000	Han	One time	No	Others	No
1778	SD1	46	Negative	Negative	No	High school	Married	Employed	4,000-8,000	Han	Two or more times	No	Others	No
1779	SD1	45	Positive	Negative	Yes	High school	Married	Employed	Less than 4,000	Han	Two or more times	No	Others	Yes
1780	SD1	51	Negative	Negative	No	Secondary school or below	Married	Employed	Less than 4,000	Han	Two or more times	No	Others	Yes
1781	SD1	51	Negative	Negative	Yes	College or above	Married	Employed	More than 8,000	Han	Two or more times	No	Others	Yes
1782	SD1	37	Negative	Negative	No	Secondary school or below	Married	Employed	Less than 4,000	Han	Two or more times	Yes	Condom	Yes
1783	SD1	41	Negative	Negative	No	Secondary school or below	Married	Employed	4,000-8,000	Han	Two or more times	No	Others	No
1784	SD1	49	Negative	Negative	Yes	College or above	Married	Employed	4,000-8,000	Han	One time	No	Others	No
1785	SD1	42	Negative	Negative	Yes	College or above	Married	Employed	More than 8,000	Han	Two or more times	No	Condom	No
1786	SD1	33	Negative	Negative	No	College or above	Married	Employed	4,000-8,000	Han	One time	Yes	Condom	Yes
1787	SD1	36	Negative	Negative	No	High school	Married	Employed	4,000-8,000	Han	Two or more times	No	Condom	No
1788	SD1	38	Negative	Negative	Yes	College or above	Married	Employed	More than 8,000	Han	Two or more times	No	Others	Yes
1789	SD1	41	Negative	Negative	Yes	High school	Married	Employed	4,000-8,000	Han	Two or more times	No	Condom	No
1790	SD1	30	Negative	Negative	No	High school	Married	Employed	4,000-8,000	Han	One time	No	Condom	No
1791	SD1	31	Negative	Negative	No	High school	Married	Employed	4,000-8,000	Han	Two or more times	No	Condom	No
1792	SD1	36	Negative	Negative	No	High school	Married	Employed	4,000-8,000	Han	Two or more times	No	Condom	No
1793	SD1	45	Negative	Negative	No	College or above	Married	Employed	Less than 4,000	Han	Two or more times	No	Condom	No
1794	SD1	35	Negative	Negative	Yes	College or above	Married	Employed	4,000-8,000	Han	Two or more times	Yes	Condom	No
1795	SD1	27	Negative	Negative	No	College or above	Married	Employed	Less than 4,000	Han	None	No	Others	No
1796	SD1	36	Negative	Negative	Yes	College or above	Married	Employed	4,000-8,000	Han	Two or more times	Yes	Condom	Yes
1797	SD1	53	Negative	Negative	Yes	High school	Married	Employed	4,000-8,000	Han	Two or more times	No	Others	No
1798	SD1	29	Negative	Negative	No	College or above	Married	Employed	4,000-8,000	Han	One time	No	Others	No
1799	SD1	44	Negative	Negative	Yes	College or above	Married	Employed	4,000-8,000	Han	One time	No	Others	Yes
1800	SD1	37	Positive	Negative	Yes	College or above	Married	Employed	Less than 4,000	Han	Two or more times	No	Condom	No
1801	SD1	45	Negative	Negative	No	Secondary school or below	Married	Employed	Less than 4,000	Han	Two or more times	No	Others	No
1802	SD1	38	Negative	Negative	No	High school	Married	Employed	Less than 4,000	Han	Two or more times	No	Others	No
1803	SD1	47	Negative	Negative	No	High school	Married	Employed	4,000-8,000	Han	Two or more times	No	Others	No
1804	SD1	39	Negative	Negative	No	High school	Married	Employed	Less than 4,000	Han	Two or more times	No	Others	No
1805	SD1	42	Negative	Negative	Yes	College or above	Married	Employed	Less than 4,000	Han	Two or more times	No	Others	No
1806	SD1	34	Negative	Negative	No	Secondary school or below	Married	Employed	Less than 4,000	Han	Two or more times	No	Others	No
1807	SD1	39	Negative	Negative	Yes	High school	Married	Employed	Less than 4,000	Han	Two or more times	No	Condom	No
1808	SD1	38	Negative	Negative	No	High school	Married	Employed	4,000-8,000	Han	One time	No	Condom	No
1809	SD1	43	Negative	Negative	No	Secondary school or below	Married	Employed	Less than 4,000	Han	Two or more times	No	Others	No
1810	SD1	39	Negative	Negative	Yes	College or above	Married	Employed	4,000-8,000	Han	Two or more times	Yes	Condom	No
1811	SD1	41	Negative	Negative	No	High school	Married	Employed	4,000-8,000	Han	Two or more times	No	Condom	No
1812	SD1	42	Negative	Negative	Yes	College or above	Married	Employed	Less than 4,000	Han	Two or more times	Yes	Condom	No
1813	SD1	43	Negative	Negative	No	High school	Married	Employed	4,000-8,000	Han	Two or more times	Yes	Others	No
1814	SD1	40	Negative	Negative	Yes	College or above	Married	Employed	4,000-8,000	Han	One time	Yes	Others	No
1815	SD1	29	Negative	Negative	No	High school	Married	Employed	4,000-8,000	Han	Two or more times	Yes	Condom	Yes
1816	SD1	33	Negative	Negative	Yes	College or above	Married	Employed	4,000-8,000	Han	One time	No	Others	No
1817	SD1	60	Negative	Negative	Yes	College or above	Married	Employed	More than 8,000	Han	One time	Yes	Others	No
1818	SD1	32	Negative	Negative	No	College or above	Married	Employed	4,000-8,000	Han	One time	No	Condom	Yes
1819	SD1	42	Negative	Negative	Yes	High school	Married	Employed	Less than 4,000	Han	Two or more times	No	Others	No
1820	SD1	37	Negative	Negative	Yes	High school	Married	Employed	4,000-8,000	Han	Two or more times	Yes	Condom	No
1821	SD1	35	Negative	Negative	No	High school	Married	Employed	Less than 4,000	Han	Two or more times	No	Condom	No
1822	SD1	33	Negative	Negative	Yes	High school	Married	Employed	4,000-8,000	Han	Two or more times	Yes	Condom	Yes
1823	SD1	37	Negative	Negative	No	Secondary school or below	Married	Employed	4,000-8,000	Han	Two or more times	Yes	Others	No
1824	SD1	48	Negative	Negative	No	High school	Married	Un-employed	Less than 4,000	Han	Two or more times	No	Others	No
1825	SD1	54	Negative	Negative	Yes	College or above	Married	Un-employed	4,000-8,000	Han	Two or more times	No	Others	Yes
1826	SD1	49	Negative	Negative	No	High school	Married	Un-employed	Less than 4,000	Han	Two or more times	No	Others	No
1827	SD1	40	Negative	Negative	Yes	College or above	Married	Un-employed	4,000-8,000	Han	Two or more times	No	Condom	Yes
1828	SD1	50	Negative	Negative	No	Secondary school or below	Married	Un-employed	Less than 4,000	Han	Two or more times	No	Others	No
1829	SD1	37	Negative	Negative	No	High school	Married	Un-employed	Less than 4,000	Han	Two or more times	No	Others	No
1830	SD1	51	Negative	Negative	Yes	High school	Married	Un-employed	Less than 4,000	Han	Two or more times	No	Others	No
1831	SD1	35	Negative	Negative	No	College or above	Married	Employed	4,000-8,000	Han	One time	No	Condom	No
1832	SD1	41	Negative	Negative	Yes	High school	Married	Employed	Less than 4,000	Han	Two or more times	Yes	Others	No
1833	SD1	37	Negative	Negative	No	High school	Married	Un-employed	Less than 4,000	Han	Two or more times	No	Others	No
1834	SD1	37	Negative	Negative	Yes	High school	Married	Employed	Less than 4,000	Han	One time	Yes	Condom	Yes
1835	SD1	31	Negative	Negative	No	High school	Married	Employed	4,000-8,000	Han	One time	No	Condom	No
1836	SD1	31	Negative	Negative	No	Secondary school or below	Married	Employed	Less than 4,000	Han	Two or more times	No	Others	No
1837	SD1	30	Negative	Negative	No	Secondary school or below	Married	Employed	Less than 4,000	Han	Two or more times	Yes	Others	No
1838	SD1	36	Negative	Negative	Yes	College or above	Married	Employed	4,000-8,000	Han	Two or more times	Yes	Others	Yes
1839	SD1	45	Negative	Negative	No	High school	Married	Employed	Less than 4,000	Han	Two or more times	No	Condom	No
1840	SD1	40	Negative	Negative	No	High school	Married	Employed	Less than 4,000	Others	One time	No	Others	No
1841	SD1	33	Negative	Negative	No	High school	Married	Employed	Less than 4,000	Han	Two or more times	No	Condom	No
1842	SD1	25	Negative	Negative	Yes	College or above	Married	Employed	4,000-8,000	Han	None	No	Others	Yes
1843	SD1	58	Negative	Negative	No	High school	Married	Un-employed	More than 8,000	Others	Two or more times	No	Others	No
1844	SD1	42	Negative	Negative	No	High school	Married	Employed	Less than 4,000	Han	Two or more times	No	Condom	No
1845	SD1	42	Negative	Negative	No	High school	Married	Employed	4,000-8,000	Han	Two or more times	Yes	Others	Yes
1846	SD1	32	Negative	Negative	No	College or above	Married	Employed	4,000-8,000	Han	None	No	Others	Yes
1847	SD1	46	Negative	Negative	Yes	College or above	Married	Employed	More than 8,000	Han	One time	No	Condom	No
1848	SD1	31	Negative	Negative	Yes	High school	Married	Employed	4,000-8,000	Han	Two or more times	No	Condom	No
1849	SD1	34	Negative	Negative	No	Secondary school or below	Married	Employed	Less than 4,000	Han	Two or more times	No	Condom	No
1850	SD1	34	Negative	Negative	No	High school	Married	Employed	Less than 4,000	Han	One time	No	Condom	No
1851	SD1	47	Positive	Negative	Yes	College or above	Married	Employed	4,000-8,000	Han	One time	No	Others	No
1852	SD1	44	Negative	Negative	No	High school	Married	Employed	Less than 4,000	Han	Two or more times	No	Condom	No
1853	SD1	49	Negative	Negative	No	High school	Married	Employed	More than 8,000	Han	Two or more times	No	Others	No
1854	SD1	47	Positive	Negative	No	Secondary school or below	Married	Employed	4,000-8,000	Han	Two or more times	No	Others	No
1855	SD1	37	Negative	Negative	Yes	High school	Married	Employed	More than 8,000	Han	Two or more times	No	Others	No
1856	SD1	36	Negative	Negative	Yes	College or above	Married	Employed	4,000-8,000	Han	One time	No	Condom	Yes
1857	SD1	27	Negative	Negative	No	College or above	Single	Employed	More than 8,000	Han	None	No	Condom	No
1858	SD1	29	Negative	Negative	No	College or above	Married	Employed	More than 8,000	Han	One time	No	Condom	No
1859	SD1	46	Negative	Negative	No	High school	Married	Employed	Less than 4,000	Han	Two or more times	No	Others	No
1860	SD1	55	Negative	Negative	Yes	College or above	Married	Employed	4,000-8,000	Han	Two or more times	No	Others	No
1861	SD1	42	Negative	Negative	No	Secondary school or below	Married	Employed	4,000-8,000	Han	Two or more times	No	Others	No
1862	SD1	54	Negative	Negative	Yes	College or above	Married	Employed	More than 8,000	Han	Two or more times	No	Others	No
1863	SD1	43	Negative	Negative	No	Secondary school or below	Married	Employed	Less than 4,000	Han	Two or more times	No	Others	No
1864	SD1	48	Negative	Negative	No	Secondary school or below	Married	Employed	Less than 4,000	Han	Two or more times	No	Condom	No
1865	SD1	47	Negative	Negative	No	High school	Married	Employed	Less than 4,000	Han	Two or more times	No	Others	Yes
1866	SD1	35	Negative	Negative	No	Secondary school or below	Married	Employed	Less than 4,000	Han	One time	No	Others	No
1867	SD1	47	Negative	Negative	No	Secondary school or below	Married	Employed	Less than 4,000	Han	Two or more times	No	Others	No
1868	SD1	43	Negative	Negative	No	Secondary school or below	Married	Employed	Less than 4,000	Han	Two or more times	No	Others	No
1869	SD1	34	Negative	Negative	No	College or above	Married	Employed	4,000-8,000	Han	Two or more times	No	Condom	No
1870	SD1	41	Negative	Negative	No	Secondary school or below	Married	Employed	Less than 4,000	Han	Two or more times	No	Others	No
1871	SD1	49	Negative	Negative	No	Secondary school or below	Married	Employed	Less than 4,000	Han	Two or more times	No	Others	No
1872	SD1	25	Negative	Negative	No	High school	Married	Employed	Less than 4,000	Han	Two or more times	No	Condom	No
1873	SD1	35	Negative	Negative	No	Secondary school or below	Married	Employed	Less than 4,000	Han	One time	Yes	Others	No
1874	SD1	49	Negative	Negative	No	Secondary school or below	Married	Employed	Less than 4,000	Han	Two or more times	Yes	Others	No
1875	SD1	46	Negative	Negative	No	Secondary school or below	Married	Employed	Less than 4,000	Han	Two or more times	Yes	Others	No
1876	SD1	30	Negative	Negative	No	Secondary school or below	Married	Employed	Less than 4,000	Han	Two or more times	Yes	Others	No
1877	SD1	42	Negative	Negative	No	Secondary school or below	Married	Employed	Less than 4,000	Han	Two or more times	No	Others	No
1878	SD1	47	Negative	Negative	No	Secondary school or below	Married	Employed	Less than 4,000	Han	One time	No	Condom	No
1879	SD1	35	Negative	Negative	No	Secondary school or below	Married	Employed	Less than 4,000	Han	Two or more times	No	Others	No
1880	SD1	36	Negative	Negative	Yes	College or above	Married	Employed	More than 8,000	Han	Two or more times	No	Condom	No
1881	SD1	41	Negative	Negative	No	High school	Married	Employed	4,000-8,000	Han	Two or more times	No	Condom	No
1882	SD1	43	Negative	Negative	Yes	College or above	Married	Employed	4,000-8,000	Han	Two or more times	No	Condom	Yes
1883	SD1	46	Negative	Negative	No	Secondary school or below	Married	Un-employed	Less than 4,000	Han	Two or more times	No	Others	No
1884	SD1	30	Negative	Negative	Yes	College or above	Married	Employed	4,000-8,000	Han	One time	No	Condom	No
1885	SD1	29	Negative	Negative	No	College or above	Married	Employed	4,000-8,000	Han	Two or more times	Yes	Condom	No
1886	SD1	32	Negative	Negative	No	High school	Married	Employed	Less than 4,000	Han	Two or more times	No	Others	No
1887	SD1	33	Negative	Negative	Yes	High school	Married	Employed	Less than 4,000	Han	One time	No	Condom	No
1888	SD1	32	Negative	Negative	Yes	College or above	Married	Employed	Less than 4,000	Han	One time	No	Condom	No
1889	SD1	33	Negative	Negative	No	College or above	Married	Employed	4,000-8,000	Han	None	No	Condom	No
1890	SD1	35	Negative	Negative	Yes	College or above	Married	Employed	More than 8,000	Han	One time	Yes	Others	No
1891	SD1	41	Negative	Negative	No	Secondary school or below	Married	Employed	More than 8,000	Han	Two or more times	No	Others	No
1892	SD1	30	Negative	Negative	No	College or above	Married	Employed	4,000-8,000	Han	Two or more times	Yes	Condom	No
1893	SD1	55	Negative	Negative	No	Secondary school or below	Married	Un-employed	Less than 4,000	Han	Two or more times	Yes	Others	Yes
1894	SD1	32	Negative	Negative	No	High school	Married	Employed	Less than 4,000	Han	Two or more times	Yes	Others	Yes
1895	SD1	35	Negative	Negative	No	High school	Married	Employed	Less than 4,000	Han	Two or more times	No	Condom	No
1896	SD1	38	Negative	Negative	Yes	High school	Married	Un-employed	Less than 4,000	Han	One time	No	Others	No
1897	SD1	53	Negative	Negative	No	Secondary school or below	Married	Un-employed	Less than 4,000	Han	Two or more times	No	Others	No
1898	SD1	31	Negative	Negative	No	College or above	Married	Employed	4,000-8,000	Han	One time	No	Condom	No
1899	SD1	34	Negative	Negative	Yes	College or above	Married	Employed	4,000-8,000	Han	One time	No	Condom	No
1900	SD1	31	Negative	Negative	No	High school	Married	Employed	4,000-8,000	Han	Two or more times	No	Condom	No
1901	SD1	41	Negative	Negative	No	Secondary school or below	Married	Employed	4,000-8,000	Han	Two or more times	Yes	Others	No
1902	SD1	48	Negative	Negative	No	Secondary school or below	Married	Un-employed	Less than 4,000	Han	Two or more times	Yes	Others	Yes
1903	SD1	24	Negative	Negative	No	Secondary school or below	Married	Employed	4,000-8,000	Han	One time	No	Others	Yes
1904	SD1	43	Negative	Negative	No	Secondary school or below	Married	Employed	Less than 4,000	Han	Two or more times	Yes	Others	Yes
1905	SD1	37	Negative	Negative	Yes	High school	Married	Employed	4,000-8,000	Han	One time	No	Condom	No
1906	SD1	41	Negative	Negative	No	High school	Married	Employed	Less than 4,000	Han	Two or more times	No	Condom	No
1907	SD1	35	Negative	Negative	No	High school	Married	Employed	Less than 4,000	Han	Two or more times	No	Others	No
1908	SD1	30	Negative	Negative	No	High school	Married	Employed	4,000-8,000	Han	One time	No	Others	No
1909	SD1	49	Negative	Negative	No	High school	Married	Employed	Less than 4,000	Han	Two or more times	No	Others	No
1910	SD1	53	Negative	Negative	No	College or above	Married	Un-employed	Less than 4,000	Han	One time	No	Others	No
1911	SD1	40	Negative	Negative	No	High school	Married	Employed	4,000-8,000	Han	Two or more times	Yes	Condom	No
1912	SD1	27	Negative	Negative	No	College or above	Married	Employed	4,000-8,000	Han	None	No	Others	No
1913	SD1	43	Positive	Positive	No	Secondary school or below	Married	Employed	Less than 4,000	Han	Two or more times	Yes	Others	Yes
1914	SD1	44	Negative	Negative	No	Secondary school or below	Married	Employed	Less than 4,000	Han	Two or more times	No	Others	No
1915	SD1	48	Negative	Negative	No	High school	Married	Employed	Less than 4,000	Han	Two or more times	Yes	Others	Yes
1916	SD1	50	Negative	Negative	Yes	College or above	Married	Employed	Less than 4,000	Han	One time	No	Others	No
1917	SD1	42	Negative	Negative	Yes	High school	Married	Un-employed	Less than 4,000	Han	One time	No	Others	No
1918	SD1	45	Negative	Negative	No	Secondary school or below	Married	Employed	4,000-8,000	Han	Two or more times	No	Others	No
1919	SD1	34	Negative	Negative	Yes	High school	Married	Employed	4,000-8,000	Han	One time	Yes	Others	No
1920	SD1	44	Positive	Negative	No	High school	Married	Employed	Less than 4,000	Han	Two or more times	Yes	Condom	Yes
1921	SD1	42	Negative	Negative	No	High school	Married	Employed	4,000-8,000	Han	Two or more times	No	Condom	No
1922	SD1	53	Negative	Negative	No	Secondary school or below	Married	Employed	Less than 4,000	Han	Two or more times	Yes	Others	No
1923	SD1	43	Negative	Negative	Yes	College or above	Married	Employed	Less than 4,000	Han	Two or more times	No	Others	No
1924	SD1	43	Negative	Negative	Yes	College or above	Married	Employed	Less than 4,000	Han	Two or more times	No	Others	No
1925	SD1	43	Negative	Negative	No	High school	Married	Employed	4,000-8,000	Han	Two or more times	No	Others	No
1926	SD1	41	Negative	Negative	Yes	College or above	Married	Employed	4,000-8,000	Han	Two or more times	Yes	Others	Yes
1927	SD1	43	Negative	Negative	Yes	College or above	Married	Employed	4,000-8,000	Han	Two or more times	Yes	Condom	No
1928	SD1	32	Negative	Negative	No	College or above	Married	Employed	Less than 4,000	Han	Two or more times	Yes	Others	Yes
1929	SD1	51	Negative	Negative	Yes	Secondary school or below	Married	Employed	4,000-8,000	Han	Two or more times	No	Others	No
1930	SD1	44	Negative	Negative	Yes	College or above	Married	Employed	4,000-8,000	Han	Two or more times	Yes	Others	No
1931	SD1	44	Negative	Negative	No	Secondary school or below	Married	Employed	Less than 4,000	Han	Two or more times	No	Others	No
1932	SD1	53	Negative	Negative	Yes	High school	Married	Employed	4,000-8,000	Han	One time	No	Condom	No
1933	SD1	50	Negative	Negative	No	Secondary school or below	Married	Un-employed	Less than 4,000	Han	Two or more times	No	Others	No
1934	SD1	29	Negative	Negative	No	Secondary school or below	Married	Employed	Less than 4,000	Han	Two or more times	No	Condom	No
1935	SD1	24	Negative	Negative	No	Secondary school or below	Married	Employed	Less than 4,000	Han	Two or more times	No	Condom	No
1936	SD1	30	Negative	Negative	No	Secondary school or below	Married	Employed	Less than 4,000	Han	Two or more times	No	Condom	No
1937	SD1	46	Negative	Negative	No	Secondary school or below	Married	Employed	Less than 4,000	Han	Two or more times	No	Others	No
1938	SD1	29	Negative	Negative	No	High school	Married	Employed	Less than 4,000	Han	One time	No	Condom	No
1939	SD1	44	Negative	Negative	Yes	High school	Married	Employed	Less than 4,000	Han	Two or more times	No	Condom	No
1940	SD1	52	Negative	Negative	No	High school	Married	Employed	Less than 4,000	Han	Two or more times	No	Others	No
1941	SD1	43	Negative	Negative	No	Secondary school or below	Married	Employed	Less than 4,000	Han	Two or more times	Yes	Condom	No
1942	SD1	41	Negative	Negative	Yes	College or above	Married	Un-employed	4,000-8,000	Han	Two or more times	Yes	Condom	No
1943	SD1	34	Negative	Negative	Yes	College or above	Married	Employed	Less than 4,000	Han	One time	Yes	Condom	No
1944	SD1	49	Negative	Negative	Yes	College or above	Married	Employed	More than 8,000	Han	One time	No	Others	Yes
1945	SD1	41	Negative	Negative	Yes	College or above	Married	Employed	Less than 4,000	Han	Two or more times	Yes	Others	No
1946	SD1	34	Negative	Negative	Yes	High school	Married	Employed	4,000-8,000	Han	Two or more times	No	Condom	No
1947	SD1	35	Positive	Negative	Yes	College or above	Married	Employed	4,000-8,000	Han	Two or more times	No	Others	No
1948	SD1	49	Negative	Negative	Yes	College or above	Married	Employed	4,000-8,000	Han	Two or more times	Yes	Others	Yes
1949	SD1	45	Negative	Negative	Yes	High school	Married	Un-employed	Less than 4,000	Han	Two or more times	Yes	Others	No
1950	SD1	36	Negative	Negative	No	College or above	Married	Un-employed	Less than 4,000	Han	Two or more times	No	Condom	Yes
1951	SD1	29	Negative	Negative	No	High school	Married	Employed	4,000-8,000	Han	Two or more times	Yes	Others	No
1952	SD1	45	Negative	Negative	Yes	High school	Married	Un-employed	Less than 4,000	Han	Two or more times	No	Others	No
1953	SD1	48	Negative	Negative	No	Secondary school or below	Married	Employed	Less than 4,000	Han	Two or more times	No	Others	No
1954	SD1	40	Negative	Negative	Yes	College or above	Married	Employed	More than 8,000	Han	Two or more times	No	Others	No
1955	SD1	41	Negative	Negative	Yes	College or above	Married	Employed	More than 8,000	Han	Two or more times	No	Condom	Yes
1956	SD1	38	Negative	Negative	Yes	College or above	Married	Employed	More than 8,000	Han	One time	No	Condom	No
1957	SD1	29	Negative	Negative	No	College or above	Married	Employed	More than 8,000	Han	One time	No	Condom	No
1958	SD1	52	Negative	Negative	No	Secondary school or below	Married	Un-employed	Less than 4,000	Han	Two or more times	No	Others	No
1959	SD1	45	Negative	Negative	No	High school	Married	Employed	More than 8,000	Han	Two or more times	No	Condom	No
1960	SD1	46	Negative	Negative	No	Secondary school or below	Married	Employed	Less than 4,000	Han	Two or more times	No	Others	No
1961	SD1	34	Negative	Negative	No	High school	Married	Employed	4,000-8,000	Han	Two or more times	Yes	Others	Yes
1962	SD1	33	Negative	Negative	No	High school	Married	Employed	Less than 4,000	Han	One time	No	Others	No
1963	SD1	47	Negative	Negative	No	Secondary school or below	Married	Employed	Less than 4,000	Han	Two or more times	No	Others	Yes
1964	SD1	44	Negative	Negative	Yes	College or above	Married	Employed	4,000-8,000	Han	Two or more times	No	Others	No
1965	SD1	46	Negative	Negative	Yes	College or above	Married	Employed	4,000-8,000	Han	Two or more times	No	Others	Yes
1966	SD1	23	Negative	Negative	No	High school	Married	Employed	Less than 4,000	Han	One time	No	Others	No
1967	SD1	47	Negative	Negative	No	Secondary school or below	Married	Employed	Less than 4,000	Han	Two or more times	No	Condom	No
1968	SD1	48	Negative	Negative	Yes	High school	Married	Employed	More than 8,000	Han	Two or more times	No	Condom	Yes
1969	SD1	44	Negative	Negative	No	Secondary school or below	Married	Employed	Less than 4,000	Han	Two or more times	No	Others	No
1970	SD1	39	Negative	Negative	No	High school	Married	Employed	Less than 4,000	Han	Two or more times	No	Others	No
1971	SD1	32	Negative	Negative	No	Secondary school or below	Married	Employed	Less than 4,000	Han	Two or more times	No	Others	No
1972	SD1	49	Negative	Negative	No	Secondary school or below	Married	Employed	Less than 4,000	Han	Two or more times	Yes	Others	Yes
1973	SD1	39	Negative	Negative	No	High school	Married	Employed	Less than 4,000	Han	Two or more times	No	Condom	No
1974	SD1	42	Positive	Negative	Yes	High school	Married	Employed	4,000-8,000	Han	Two or more times	No	Others	Yes
1975	SD1	45	Negative	Negative	Yes	High school	Married	Employed	Less than 4,000	Han	Two or more times	No	Others	Yes
1976	SD1	36	Negative	Negative	No	High school	Married	Employed	Less than 4,000	Han	Two or more times	No	Others	No
1977	SD1	43	Negative	Negative	Yes	College or above	Married	Employed	Less than 4,000	Han	Two or more times	No	Condom	No
1978	SD1	29	Negative	Negative	Yes	College or above	Married	Employed	Less than 4,000	Han	One time	No	Condom	Yes
1979	SD1	34	Negative	Negative	No	Secondary school or below	Married	Employed	Less than 4,000	Han	Two or more times	No	Others	Yes
1980	SD1	44	Negative	Negative	Yes	College or above	Married	Employed	Less than 4,000	Han	Two or more times	No	Condom	No
1981	SD1	43	Negative	Negative	Yes	High school	Married	Employed	More than 8,000	Han	Two or more times	Yes	Others	No
1982	SD1	40	Negative	Negative	Yes	College or above	Married	Employed	4,000-8,000	Han	Two or more times	Yes	Others	No
1983	SD1	36	Negative	Negative	Yes	High school	Married	Employed	4,000-8,000	Han	Two or more times	Yes	Condom	No
1984	SD1	45	Negative	Negative	Yes	College or above	Married	Employed	Less than 4,000	Han	One time	No	Condom	No
1985	SD1	40	Negative	Negative	No	High school	Married	Employed	4,000-8,000	Han	Two or more times	No	Others	No
1986	SD1	42	Positive	Negative	No	Secondary school or below	Married	Employed	Less than 4,000	Han	One time	Yes	Others	No
1987	SD1	36	Negative	Negative	No	College or above	Married	Employed	4,000-8,000	Han	Two or more times	Yes	Others	Yes
1988	SD1	47	Negative	Negative	No	College or above	Married	Employed	4,000-8,000	Others	Two or more times	Yes	Condom	Yes
1989	SD1	30	Negative	Negative	No	College or above	Married	Employed	4,000-8,000	Han	Two or more times	No	Others	No
1990	SD1	27	Negative	Negative	No	College or above	Married	Employed	4,000-8,000	Han	Two or more times	No	Condom	Yes
1991	SD1	41	Negative	Negative	No	High school	Married	Employed	Less than 4,000	Han	Two or more times	No	Others	No
1992	SD1	35	Negative	Negative	No	High school	Married	Employed	4,000-8,000	Han	Two or more times	No	Condom	No
1993	SD1	26	Negative	Negative	No	High school	Married	Employed	Less than 4,000	Han	Two or more times	Yes	Others	Yes
1994	SD1	47	Negative	Negative	Yes	High school	Married	Employed	4,000-8,000	Han	One time	No	Condom	No
1995	SD1	36	Negative	Negative	No	High school	Married	Employed	4,000-8,000	Han	Two or more times	No	Condom	Yes
1996	SD1	40	Negative	Negative	Yes	College or above	Married	Employed	4,000-8,000	Han	One time	No	Others	Yes
1997	SD1	40	Negative	Negative	No	High school	Married	Employed	Less than 4,000	Han	Two or more times	Yes	Others	Yes
1998	SD1	54	Negative	Negative	Yes	High school	Married	Un-employed	Less than 4,000	Han	Two or more times	No	Others	No
1999	SD1	47	Negative	Negative	Yes	College or above	Married	Employed	4,000-8,000	Han	One time	No	Condom	No
[truncated: 7,208 more rows]
